# Supplementary material for: Perturbations in small molecule synthesis uncovers an iron-responsive secondary metabolite network in Aspergillus fumigatus
Source: Front Microbiol. 2014 Oct 24;5:530. doi: 10.3389/fmicb.2014.00530 (PMC4208449; doi:10.3389/fmicb.2014.00530)
Supplement: Figure S1 — Fold enrichment of functional categories of the common gene set at least two-fold up-regulated in OE::hasA compared to WT and OE::hasA/ΔhasD. Gene sets were analyzed using the Munich Information Center for Protein Sequences Functional Catalog as described in Material and Methods. [file DataSheet1.XLSX]

## Sheet: ALL_RPKMs
AFUA_1G00130	#N/A	'hypothetical protein'		3	0.302775	5	0.633873	4	0.468324	N/A		1	0.116828	3	0.293111	2	0.204969	N/A	N/A		6	0.251334	0	0	3	0.125667										AFUA_1G00980	SecMet Gene
AFUA_1G00160	#N/A	'conserved hypothetical protein'		1	0.233652	2	0.586993	1.5	0.410322	N/A		3	0.811404	1	0.226194	2	0.518799	N/A	N/A		3	0.290932	2	0.506927	2.5	0.39893										AFUA_1G10380	SecMet Gene
AFUA_1G00170	#N/A	'DUF614 domain protein'		8	1.427	5	1.1203	6.5	1.27365	N/A		2	0.412961	7	1.20877	4.5	0.810864	N/A	N/A		5	0.370172	4	0.773996	4.5	0.572084										AFUA_1G10370	SecMet Gene
AFUA_1G00180	#N/A	'hypothetical protein'		2	0.234262	2	0.294263	2	0.264262	N/A		5	0.677936	1	0.113392	3	0.395664	N/A	N/A		4	0.194461	1	0.127063	2.5	0.160762										AFUA_1G10360	SecMet Gene
AFUA_1G00200	#N/A	'F-box domain and ankyrin repeat protein'		6	0.449737	4	0.376617	5	0.413177	N/A		0	0	11	0.798199	5.5	0.399099	N/A	-0.0500105		4	0.124442	4	0.325247	4	0.224844										AFUA_1G10355	SecMet Gene
AFUA_1G00280	#N/A	'hypothetical protein'		12	0.567265	9	0.534417	10.5	0.550841	N/A		4	0.218883	8	0.366106	6	0.292494	N/A	-0.913229		6	0.117722	3	0.153841	4.5	0.135781										AFUA_1G17240	SecMet Gene
AFUA_1G00320	#N/A	'hypothetical protein'		0	0	0	0	0	0	N/A		0	0	1	0.103774	0.5	0.0518868	N/A	N/A		0	0	0	0	0	0										AFUA_1G17220	SecMet Gene
AFUA_1G00330	#N/A	'hypothetical protein'		0	0	0	0	0	0	N/A		0	0	0	0	0	0	N/A	N/A		0	0	0	0	0	0										AFUA_1G17210	SecMet Gene
AFUA_1G00340	#N/A	'hypothetical protein'		2	0.456603	3	0.860325	2.5	0.658464	N/A		1	0.264274	1	0.221014	1	0.242644	N/A	N/A		3	0.28427	0	0	1.5	0.142135										AFUA_1G17200	SecMet Gene
AFUA_1G00350	#N/A	'metalloreductase, putative'		5	0.271229	1	0.0681394	3	0.169684	N/A		0	0	0	0	0	0	N/A	N/A		4	0.0900588	1	0.0588452	2.5	0.074452										AFUA_1G17190	SecMet Gene
AFUA_1G00400	#N/A	'hypothetical protein'		1	0.14589	3	0.549769	2	0.347829	N/A		0	0	0	0	0	0	N/A	N/A		4	0.242207	0	0	2	0.121103										AFUA_1G17180	SecMet Gene
AFUA_1G00410	#N/A	'C6 transcription factor (Ctf1B), pseudogene'		9	0.289739	7	0.283071	8	0.286405	N/A		1	0.0372658	1	0.0311656	1	0.0342157	N/A	N/A		6	0.0801707	1	0.0349229	3.5	0.0575468										AFUA_1G17170	SecMet Gene
AFUA_1G00450	#N/A	'N-acetylglucosamine-6-phosphate deacetylase (NagA), putative'		2	0.132922	4	0.333934	3	0.233428	N/A		2	0.153866	3	0.193019	2.5	0.173443	N/A	N/A		2	0.0551693	4	0.288385	3	0.171777										AFUA_1G17140	SecMet Gene
AFUA_1G00480	#N/A	'glucosamine-6-phosphate deaminase, putative'		3	0.220268	1	0.092228	2	0.156248	N/A		1	0.0849916	2	0.142158	1.5	0.113575	N/A	N/A		3	0.0914222	0	0	1.5	0.0457111										AFUA_1G17110	SecMet Gene
AFUA_1G00490	#N/A	'biotin-dependent 2-oxo acid dehydrogenases acyltransferase, putative'		4	0.221674	2	0.139225	3	0.180449	N/A		0	0	4	0.214598	2	0.107299	N/A	N/A		2	0.0460029	2	0.120235	2	0.0831188										AFUA_1G17100	SecMet Gene
AFUA_1G00660	#N/A	'hypothetical protein'		3	0.21211	5	0.444061	4	0.328085	N/A		4	0.327375	11	0.752911	7.5	0.540143	0.847786	N/A		10	0.293454	4	0.306793	7	0.300123										AFUA_2G01340	SecMet Gene
AFUA_1G00710	#N/A	'hypothetical protein'		4	0.309655	2	0.194482	3	0.252069	N/A		3	0.268835	7	0.524599	5	0.396717	N/A	N/A		1	0.0321305	0	0	0.5	0.0160653										AFUA_2G01290	SecMet Gene
AFUA_1G00730	#N/A	'DnaJ domain protein'		3	0.132464	1	0.0554639	2	0.0939641	N/A		3	0.153336	3	0.128236	3	0.140786	N/A	N/A		9	0.164938	2	0.0957973	5.5	0.130368										AFUA_2G01270	SecMet Gene
AFUA_1G00740	#N/A	'hypothetical protein'		0	0	1	0.105626	0.5	0.0528128	N/A		1	0.0973381	0	0	0.5	0.0486691	N/A	N/A		1	0.0349009	1	0.0912184	1	0.0630597										AFUA_2G01260	SecMet Gene
AFUA_1G00780	#N/A	'conserved hypothetical protein'		1	0.0965796	2	0.242632	1.5	0.169606	N/A		1	0.111797	2	0.186994	1.5	0.149396	N/A	N/A		4	0.160341	6	0.628612	5	0.394477										AFUA_2G01220	SecMet Gene
AFUA_1G00800	#N/A	'hypothetical protein'		3	0.217597	6	0.546658	4.5	0.382127	N/A		1	0.083961	2	0.140434	1.5	0.112198	N/A	N/A		5	0.150523	1	0.0786823	3	0.114602										AFUA_2G01200	SecMet Gene
AFUA_1G00810	#N/A	'allergen Asp F7-like, putative'		2	0.22319	1	0.140177	1.5	0.181684	N/A		0	0	0	0	0	0	N/A	N/A		1	0.0463175	3	0.363172	2	0.204745										AFUA_2G01190	SecMet Gene
AFUA_1G01110	#N/A	'PKS-like enzyme, putative'		1	0.110089	1	0.138285	1	0.124187	N/A		0	0	2	0.21315	1	0.106575	N/A	N/A		2	0.0913848	1	0.119423	1.5	0.105404										AFUA_2G18060	SecMet Gene
AFUA_1G01120	#N/A	'pectate lyase, putative'		2	0.222085	0	0	1	0.111043	N/A		0	0	1	0.107498	0.5	0.0537491	N/A	N/A		6	0.27653	1	0.120458	3.5	0.198494										AFUA_2G18050	SecMet Gene
AFUA_1G01170	#N/A	'conserved hypothetical protein'		0	0	0	0	0	0	N/A		0	0	0	0	0	0	N/A	N/A		0	0	0	0	0	0										AFUA_2G18010	SecMet Gene
AFUA_1G01180	#N/A	'isoamyl alcohol oxidase, putative'		3	0.148057	4	0.24797	3.5	0.198014	N/A		3	0.171386	1	0.047777	2	0.109581	N/A	N/A		4	0.0819347	3	0.160611	3.5	0.121273										AFUA_2G17990	SecMet Gene
AFUA_1G01190	#N/A	'conserved hypothetical protein'		5	0.349659	4	0.351372	4.5	0.350515	N/A		3	0.242852	0	0	1.5	0.121426	N/A	N/A		4	0.116101	1	0.0758613	2.5	0.095981										AFUA_2G17980	SecMet Gene
AFUA_1G01200	#N/A	'alpha-galactosidase'		0	0	0	0	0	0	N/A		0	0	0	0	0	0	N/A	N/A		1	0.0292532	0	0	0.5	0.0146266										AFUA_2G17970	SecMet Gene
AFUA_1G01210	#N/A	'hypothetical protein'		1	0.178021	0	0	0.5	0.0890104	N/A		0	0	0	0	0	0	N/A	N/A		1	0.0738875	2	0.38623	1.5	0.230059										AFUA_2G17960	SecMet Gene
AFUA_1G01260	#N/A	'MFS transporter, putative'		3	0.13719	1	0.0574427	2	0.0973165	N/A		3	0.158807	5	0.221352	4	0.19008	N/A	N/A		10	0.189803	1	0.0496076	5.5	0.119705										AFUA_3G01540	SecMet Gene
AFUA_1G01265	#N/A	'conserved hypothetical protein'		0	0	1	0.207174	0.5	0.103587	N/A		0	0	0	0	0	0	N/A	N/A		7	0.479182	0	0	3.5	0.239591										AFUA_3G01530	SecMet Gene
AFUA_1G01280	#N/A	'PKS-like enzyme, putative'		1	0.0826174	0	0	0.5	0.0413087	N/A		0	0	1	0.0799803	0.5	0.0399901	N/A	N/A		1	0.0342903	0	0	0.5	0.0171452										AFUA_3G01510	SecMet Gene
AFUA_1G01290	#N/A	'cytochrome P450 monooxygenase, pseudogene'		1	0.0931697	1	0.117033	1	0.105101	N/A		0	0	0	0	0	0	N/A	N/A		0	0	0	0	0	0										AFUA_3G01500	SecMet Gene
AFUA_1G01310	#N/A	'carboxylesterase, putative'		0	0	0	0	0	0	N/A		1	0.0613466	0	0	0.5	0.0306733	N/A	N/A		2	0.0439921	2	0.114979	2	0.0794857										AFUA_3G01480	SecMet Gene
AFUA_1G01320	#N/A	'endo-polygalacturonase, putative'		0	0	0	0	0	0	N/A		0	0	0	0	0	0	N/A	N/A		0	0	0	0	0	0										AFUA_3G01470	SecMet Gene
AFUA_1G01420	#N/A	'F-box domain protein'		3	0.180166	1	0.0754368	2	0.127801	N/A		2	0.139036	1	0.0581383	1.5	0.098587	N/A	N/A		1	0.0249259	0	0	0.5	0.012463										AFUA_3G02500	SecMet Gene
AFUA_1G01440	#N/A	'hypothetical protein'		1	0.38018	0	0	0.5	0.19009	N/A		5	2.20042	1	0.368045	3	1.28423	N/A	N/A		1	0.157794	2	0.824831	1.5	0.491312										AFUA_3G02640	SecMet Gene
AFUA_1G01480	#N/A	'MFS peptide transporter, putative'		2	0.0831919	2	0.104499	2	0.0938456	N/A		2	0.0963002	0	0	1	0.0481501	N/A	N/A		6	0.103586	5	0.225614	5.5	0.1646										AFUA_3G02610	SecMet Gene
AFUA_1G01500	#N/A	'short-chain dehydrogenase/reductase family protein, putative'		3	0.474722	3	0.59631	3	0.535516	N/A		3	0.549523	2	0.306379	2.5	0.427951	N/A	N/A		6	0.394067	0	0	3	0.197033										AFUA_3G02590	SecMet Gene
AFUA_1G01520	#N/A	'conserved hypothetical protein'		0	0	0	0	0	0	N/A		0	0	1	0.125337	0.5	0.0626685	N/A	N/A		0	0	0	0	0	0										AFUA_3G02585	SecMet Gene
AFUA_1G01580	#N/A	'hypothetical protein'		4	2.30058	4	2.88981	4	2.59519	N/A		3	1.9973	1	0.556786	2	1.27704	N/A	N/A		8	1.90971	4	2.49564	6	2.20268										AFUA_3G02720	SecMet Gene
AFUA_1G01710	#N/A	'hypothetical protein'		7	2.27557	6	2.45006	6.5	2.36281	N/A		1	0.376304	1	0.314705	1	0.345504	N/A	N/A		3	0.404775	2	0.70529	2.5	0.555033										AFUA_3G03520	SecMet Gene
AFUA_1G01820	#N/A	'conserved hypothetical protein'		4	0.269235	2	0.169096	3	0.219165	N/A		3	0.233743	5	0.325801	4	0.279772	N/A	N/A		7	0.195555	3	0.219047	5	0.207301										AFUA_3G03430	SecMet Gene
AFUA_1G02230	#N/A	'conserved hypothetical protein'		3	0.436252	4	0.730649	3.5	0.58345	N/A		5	0.841651	5	0.703878	5	0.772765	-0.785423	N/A		18	1.0864	10	1.57747	14	1.33194										AFUA_3G13610	SecMet Gene
AFUA_1G02240	#N/A	'conserved hypothetical protein'		0	0	0	0	0	0	N/A		3	0.380439	0	0	1.5	0.190219	N/A	N/A		6	0.272815	2	0.23768	4	0.255248										AFUA_3G13620	SecMet Gene
AFUA_1G02250	#N/A	'conserved hypothetical protein'		0	0	1	0.154811	0.5	0.0774056	N/A		0	0	0	0	0	0	N/A	N/A		2	0.102306	1	0.133695	1.5	0.118										AFUA_3G13630	SecMet Gene
AFUA_1G02255	#N/A	'conserved hypothetical protein'		2	0.283036	3	0.533293	2.5	0.408165	N/A		0	0	1	0.137001	0.5	0.0685004	N/A	N/A		5	0.293685	1	0.153517	3	0.223601										AFUA_3G13640	SecMet Gene
AFUA_1G02260	#N/A	'conserved hypothetical protein'		2	0.309922	1	0.19465	1.5	0.252286	N/A		0	0	2	0.30003	1	0.150015	N/A	N/A		2	0.128633	2	0.3362	2	0.232417										AFUA_3G13650	SecMet Gene
AFUA_1G02300	#N/A	'conserved hypothetical protein'		2	0.421232	4	1.05824	3	0.739736	N/A		9	2.19422	4	0.815573	6.5	1.5049	1.21411	N/A		7	0.611913	3	0.685423	5	0.648668										AFUA_3G13690	SecMet Gene
AFUA_1G03220	#N/A	'hypothetical protein'		2	0.382612	2	0.480608	2	0.43161	N/A		0	0	0	0	0	0	N/A	N/A		1	0.0794015	1	0.207527	1	0.143464										AFUA_5G10200	SecMet Gene
AFUA_1G03230	#N/A	'ABC multidrug transporter, putative'		0	0	0	0	0	0	N/A		0	0	1	0.198761	0.5	0.0993805	N/A	N/A		0	0	0	0	0	0										AFUA_5G10210	SecMet Gene
AFUA_1G03240	#N/A	'hypothetical protein'		0	0	0	0	0	0	N/A		0	0	0	0	0	0	N/A	N/A		0	0	0	0	0	0										AFUA_5G10220	SecMet Gene
AFUA_1G03250	#N/A	'short chain dehydrogenase/reductase, putative'		0	0	0	0	0	0	N/A		0	0	0	0	0	0	N/A	N/A		2	0.0889828	0	0	1	0.0444914										AFUA_5G12720	SecMet Gene
AFUA_1G03260	#N/A	'tartrate MFS transporter, putative'		0	0	0	0	0	0	N/A		0	0	0	0	0	0	N/A	N/A		1	0.020173	0	0	0.5	0.0100865										AFUA_5G12730	SecMet Gene
AFUA_1G03270	#N/A	'hypothetical protein'		0	0	2	0.484742	1	0.242371	N/A		0	0	0	0	0	0	N/A	N/A		2	0.160169	1	0.209312	1.5	0.18474										AFUA_5G12740	SecMet Gene
AFUA_1G03290	#N/A	'Myo-inositol transporter 1'		1	0.240543	0	0	0.5	0.120271	N/A		0	0	4	0.931459	2	0.46573	N/A	N/A		6	0.599024	3	0.782815	4.5	0.69092										AFUA_5G12760	SecMet Gene
AFUA_1G03310	#N/A	'hypothetical protein'		1	0.318165	0	0	0.5	0.159082	N/A		2	0.736594	1	0.308009	1.5	0.522302	N/A	N/A		9	1.18849	3	1.03543	6	1.11196										AFUA_5G12780	SecMet Gene
AFUA_1G03352	#N/A	'alpha-1,3-glucanase/mutanase, putative'		3	0.0814671	3	0.102333	3	0.0919	N/A		117	3.67784	146	3.83818	131.5	3.75801	1.18388	N/A		155	1.747	53	1.56129	104	1.65414										AFUA_5G12810	SecMet Gene
AFUA_1G03670	#N/A	'hypothetical protein'		1	0.215162	0	0	0.5	0.107581	N/A		0	0	0	0	0	0	N/A	N/A		2	0.178606	2	0.466811	2	0.322708										AFUA_6G09680	SecMet Gene
AFUA_1G11240	#N/A	'hypothetical protein'		5	1.72543	1	0.433471	3	1.07945	N/A		1	0.399461	2	0.668143	1.5	0.533802	N/A	N/A		8	1.14582	0	0	4	0.572912
AFUA_1G11280	#N/A	'oxidoreductase, putative'		4	0.312622	3	0.294519	3.5	0.30357	N/A		7	0.633291	3	0.226982	5	0.430137	0.13046	N/A		19	0.61633	2	0.169565	10.5	0.392947
AFUA_1G11310	#N/A	'AMP-binding enzyme domain protein'		0	0	2	0.109526	1	0.0547632	N/A		0	0	0	0	0	0	N/A	N/A		5	0.0904745	1	0.0472935	3	0.068884
AFUA_1G11320	#N/A	'class II DAHP synthetase family protein'		1	0.0663137	0	0	0.5	0.0331569	N/A		0	0	0	0	0	0	N/A	N/A		1	0.0275235	0	0	0.5	0.0137618
AFUA_1G11330	#N/A	'lactonohydrolase, putative'		4	0.270045	5	0.424013	4.5	0.347029	N/A		5	0.390744	3	0.196069	4	0.293407	N/A	N/A		8	0.224164	4	0.292942	6	0.258553
AFUA_1G11350	#N/A	'MFS transporter of unkown specificity'		26	1.45617	15	1.05527	20.5	1.25572	N/A		1	0.0648313	7	0.379532	4	0.222182	N/A	N/A		3	0.0697365	4	0.243021	3.5	0.156379
AFUA_1G11430	#N/A	'hypothetical protein'		2	0.444171	1	0.278967	1.5	0.361569	N/A		5	1.28539	5	1.07498	5	1.18019	0.638059	N/A		6	0.553059	4	0.963664	5	0.758361
AFUA_1G12270	#N/A	'hypothetical protein'		2	0.53726	6	2.0246	4	1.28093	N/A		7	2.1767	4	1.04022	5.5	1.60846	0.275264	N/A		16	1.78392	3	0.874222	9.5	1.32907
AFUA_1G12360	#N/A	'hypothetical protein'		3	1.54694	2	1.29543	2.5	1.42119	N/A		1	0.596895	4	1.99675	2.5	1.29682	N/A	N/A		4	0.856076	3	1.6781	3.5	1.26709
AFUA_1G14190	#N/A	'DUF614 domain protein'		5	0.764246	4	0.76799	4.5	0.766118	N/A		4	0.707733	2	0.295941	3	0.501837	N/A	N/A		15	0.951601	13	2.15552	14	1.55356
AFUA_1G15290	#N/A	'conserved hypothetical protein'		5	0.38942	3	0.293496	4	0.341458	N/A		2	0.180312	3	0.226194	2.5	0.203253	N/A	N/A		6	0.193955	5	0.422439	5.5	0.308197
AFUA_1G15980	#N/A	'conserved hypothetical protein'		0	0	3	0.447232	1.5	0.223616	N/A		0	0	0	0	0	0	N/A	N/A		4	0.197033	4	0.514974	4	0.356004
AFUA_1G16260	#N/A	'hypothetical protein'		3	1.06812	2	0.894465	2.5	0.981295	N/A		0	0	0	0	0	0	N/A	N/A		3	0.443325	0	0	1.5	0.221663
AFUA_1G16890	#N/A	'transesterase (LovD), putative'		4	0.276921	2	0.173924	3	0.225422	N/A		0	0	3	0.201061	1.5	0.100531	N/A	N/A		4	0.114936	2	0.150201	3	0.132568
AFUA_1G16900	#N/A	'hypothetical protein'		0	0	1	0.112478	0.5	0.0562388	N/A		0	0	0	0	0	0	N/A	N/A		1	0.037165	1	0.0971358	1	0.0671504
AFUA_1G16910	#N/A	'MFS multidrug transporter, putative'		10	0.492169	2	0.123645	6	0.307907	N/A		0	0	1	0.0476459	0.5	0.023823	N/A	N/A		1	0.0204275	2	0.10678	1.5	0.0636038
AFUA_1G17160	#N/A	'MFS transporter, putative'		4	0.184899	5	0.290321	4.5	0.23761	N/A		5	0.267542	5	0.223747	5	0.245644	-0.0678883	N/A		19	0.364527	3	0.150433	11	0.25748
AFUA_1G17210	SecMet Gene	'conserved hypothetical protein'		1	0.0882227	0	0	0.5	0.0441113	N/A		0	0	0	0	0	0	N/A	N/A		0	0	0	0	0	0
AFUA_1G17340	#N/A	'dioxygenase, putative'		1	0.0595371	0	0	0.5	0.0297686	N/A		0	0	4	0.230547	2	0.115273	N/A	N/A		5	0.123554	3	0.193756	4	0.158655
AFUA_1G17540	#N/A	'hypothetical protein'		1	0.0696063	1	0.0874341	1	0.0785202	N/A		0	0	0	0	0	0	N/A	N/A		1	0.0288901	1	0.0755082	1	0.0521991
AFUA_1G17560	#N/A	'GPI anchored protein, putative'		7	0.775379	2	0.278278	4.5	0.526829	N/A		0	0	12	1.28679	6	0.643397	-0.437668	N/A		17	0.781566	8	0.961284	12.5	0.871425
AFUA_1G17570	#N/A	'urea active transporter, putative'		0	0	1	0.0444236	0.5	0.0222118	N/A		2	0.0818761	0	0	1	0.040938	N/A	N/A		1	0.0146785	1	0.0383642	1	0.0265214
AFUA_1G17580	#N/A	'xenobiotic compound monooxygenase, DszA family, putative'		4	0.20508	4	0.257606	4	0.231343	N/A		6	0.356091	5	0.248167	5.5	0.302129	-0.202795	N/A		17	0.361753	6	0.333703	11.5	0.347728
AFUA_1G17590	#N/A	'phosphoesterase superfamily protein'		6	0.378842	3	0.237936	4.5	0.308389	N/A		7	0.511624	5	0.305625	6	0.408625	0.805667	N/A		10	0.262064	3	0.205482	6.5	0.233773
AFUA_1G17600	#N/A	'conserved hypothetical protein'		0	0	1	0.199474	0.5	0.0997368	N/A		1	0.183823	0	0	0.5	0.0919113	N/A	N/A		2	0.131821	0	0	1	0.0659103
AFUA_1G17610	#N/A	'hypothetical protein'		1	0.0847238	3	0.319271	2	0.201997	N/A		1	0.0980734	0	0	0.5	0.0490367	N/A	N/A		2	0.0703292	0	0	1	0.0351646
AFUA_1G17640	#N/A	'C6 transcription factor RegA'		3	0.098995	4	0.1658	3.5	0.132398	N/A		0	0	0	0	0	0	N/A	N/A		1	0.013696	1	0.0357963	1	0.0247461
AFUA_1G17650	#N/A	'short chain dehydrogenase, putative'		3	0.33562	1	0.140527	2	0.238074	N/A		3	0.388503	1	0.108302	2	0.248403	N/A	N/A		3	0.139299	1	0.121359	2	0.130329
AFUA_1G17660	#N/A	'histidinol dehydrogenase, putative'		1	0.0612858	0	0	0.5	0.0306429	N/A		2	0.141885	1	0.0593296	1.5	0.100607	N/A	N/A		3	0.0763101	2	0.132965	2.5	0.104637
AFUA_1G17670	#N/A	'salicylate hydroxylase, putative'		1	0.0386568	0	0	0.5	0.0193284	N/A		2	0.0894957	2	0.0748458	2	0.0821708	N/A	N/A		2	0.032089	1	0.0419345	1.5	0.0370118
AFUA_1G17720	#N/A	'oxidoreductase, putative'		1	0.120595	0	0	0.5	0.0602974	N/A		0	0	0	0	0	0	N/A	N/A		1	0.0500528	0	0	0.5	0.0250264
AFUA_1G17723	#N/A	'aldose 1-epimerase family protein, putative'		0	0	0	0	0	0	N/A		0	0	0	0	0	0	N/A	N/A		5	0.144787	1	0.0756843	3	0.110236
AFUA_1G17725	#N/A	'cytochrome P450 oxidoreductase, putative'		4	0.20005	2	0.125644	3	0.162847	N/A		4	0.231571	13	0.62941	8.5	0.430491	-0.342478	N/A		16	0.332123	14	0.759543	15	0.545833
AFUA_1G17730	#N/A	'zinc binding enoyl reductase, putative'		1	0.0778841	2	0.195664	1.5	0.136774	N/A		0	0	3	0.226194	1.5	0.113097	N/A	N/A		6	0.193955	1	0.0844879	3.5	0.139221
AFUA_2G00090	#N/A	'telomere-associated RecQ helicase, putative'		0	0	0	0	0	0	N/A		0	0	0	0	0	0	N/A	N/A		1	0.0136508	0	0	0.5	0.00682539
AFUA_2G00160	#N/A	'hypothetical protein'		1	0.147328	0	0	0.5	0.0736638	N/A		0	0	0	0	0	0	N/A	N/A		0	0	0	0	0	0
AFUA_2G00170	#N/A	'glutathione-dependent formaldehyde dehydrogenase'		0	0	1	0.0737582	0.5	0.0368791	N/A		1	0.0679711	0	0	0.5	0.0339855	N/A	N/A		2	0.0487425	1	0.0636977	1.5	0.0562201
AFUA_2G00190	#N/A	'conserved hypothetical protein'		1	0.152072	0	0	0.5	0.076036	N/A		0	0	0	0	0	0	N/A	N/A		0	0	0	0	0	0
AFUA_2G00200	#N/A	'catalase, putative'		4	0.169608	2	0.106524	3	0.138066	N/A		0	0	3	0.123145	1.5	0.0615727	N/A	N/A		8	0.140791	14	0.643961	11	0.392376
AFUA_2G00390	#N/A	'hypothetical protein'		0	0	1	0.118137	0.5	0.0590684	N/A		4	0.435471	6	0.54628	5	0.490875	-0.513757	N/A		15	0.585524	8	0.816185	11.5	0.700854
AFUA_2G00400	#N/A	'cell wall cysteine-rich protein'		0	0	1	0.0532118	0.5	0.0266059	N/A		1	0.0490367	3	0.123029	2	0.0860329	N/A	N/A		8	0.140658	2	0.0919075	5	0.116283
AFUA_2G00430	#N/A	'exo-beta-1,3-glucanase, putative'		4	0.107163	7	0.235568	5.5	0.171366	N/A		1	0.0310122	1	0.0259357	1	0.0284739	N/A	N/A		8	0.0889562	1	0.0290624	4.5	0.0590093
AFUA_2G00450	#N/A	'hexokinase, putative'		0	0	0	0	0	0	N/A		4	0.252393	2	0.105539	3	0.178966	N/A	N/A		1	0.0226241	1	0.0591313	1	0.0408777
AFUA_2G00460	#N/A	'short-chain dehydrogenase/reductase family protein, putative'		3	0.38018	3	0.477553	3	0.428867	N/A		0	0	4	0.490726	2	0.245363	N/A	N/A		1	0.0525979	1	0.137472	1	0.0950349
AFUA_2G00470	#N/A	'C6 transcription factor, putative'		8	0.572392	1	0.0898745	4.5	0.331133	N/A		5	0.414114	15	1.03898	10	0.726546	0.156245	N/A		23	0.683018	8	0.620925	15.5	0.651971
AFUA_2G00480	#N/A	'aryl-alcohol dehydrogenase (AAD), putative'		4	0.276069	1	0.0866943	2.5	0.181382	N/A		4	0.319569	0	0	2	0.159784	N/A	N/A		1	0.0286456	1	0.0748693	1	0.0517574
AFUA_2G00490	#N/A	'glycosyl hydrolase, family 31'		0	0	0	0	0	0	N/A		0	0	1	0.145736	0.5	0.0728679	N/A	N/A		5	0.31241	1	0.163305	3	0.237858
AFUA_2G00510	#N/A	'cellulose-binding GDSL lipase/acylhydrolase, putative'		0	0	2	0.178893	1	0.0894465	N/A		0	0	1	0.0689354	0.5	0.0344677	N/A	N/A		0	0	0	0	0	0
AFUA_2G00550	#N/A	'conserved hypothetical protein'		2	0.249229	1	0.156531	1.5	0.20288	N/A		1	0.14425	1	0.120637	1	0.132443	N/A	N/A		2	0.103443	1	0.135181	1.5	0.119312
AFUA_2G00600	#N/A	'conserved hypothetical protein'		0	0	0	0	0	0	N/A		0	0	0	0	0	0	N/A	N/A		4	0.24951	2	0.326064	3	0.287787
AFUA_2G00620	#N/A	'GDSL-like lipase/acylhydrolase domain protein'		5	0.245815	0	0	2.5	0.122907	N/A		0	0	1	0.0475937	0.5	0.0237969	N/A	N/A		4	0.0816204	2	0.106663	3	0.0941417
AFUA_2G00656	#N/A	'conserved hypothetical protein'		6	1.07452	2	0.44991	4	0.762215	N/A		2	0.41461	7	1.21359	4.5	0.814101	N/A	N/A		10	0.7433	5	0.971358	7.5	0.857329
AFUA_2G00700	#N/A	'hypothetical protein'		1	0.128912	1	0.161929	1	0.14542	N/A		5	0.746119	1	0.124797	3	0.435458	N/A	N/A		2	0.10701	9	1.25858	5.5	0.682794
AFUA_2G00900	#N/A	'PTH11-like integral membrane protein, putative'		3	0.229861	4	0.384979	3.5	0.30742	N/A		2	0.177386	0	0	1	0.0886932	N/A	N/A		5	0.159006	2	0.166234	3.5	0.16262
AFUA_2G02330	#N/A	'hypothetical protein'		1	0.474722	0	0	0.5	0.237361	N/A		0	0	1	0.459569	0.5	0.229785	N/A	N/A		0	0	0	0	0	0
AFUA_2G02460	#N/A	'conserved hypothetical protein'		4	0.159082	3	0.14987	3.5	0.154476	N/A		1	0.0460371	8	0.308009	4.5	0.177023	N/A	N/A		7	0.115547	2	0.0862855	4.5	0.100916
AFUA_2G03960	#N/A	'acid phosphatase'		2	0.130411	5	0.40953	3.5	0.26997	N/A		2	0.150959	1	0.063124	1.5	0.107041	N/A	N/A		4	0.108254	0	0	2	0.0541269
AFUA_2G04070	#N/A	'MFS transporter, putative'		3	0.146765	4	0.245807	3.5	0.196286	N/A		5	0.283151	3	0.142081	4	0.212616	N/A	N/A		20	0.406099	7	0.371489	13.5	0.388794
AFUA_2G05300	#N/A	'hypothetical protein'		0	0	0	0	0	0	N/A		2	0.209184	1	0.0874709	1.5	0.148327	N/A	N/A		0	0	1	0.0980162	0.5	0.0490081
AFUA_2G07740	#N/A	'hypothetical protein'		0	0	1	1.29543	0.5	0.647716	N/A		0	0	0	0	0	0	N/A	N/A		9	3.85234	2	2.23747	5.5	3.04491
AFUA_2G09440	#N/A	'acetyl xylan esterase'		2	0.508343	4	1.27708	3	0.892713	N/A		3	0.882661	0	0	1.5	0.44133	N/A	N/A		11	1.16043	2	0.551445	6.5	0.855938
AFUA_2G09610	#N/A	'hypothetical protein'		4	0.431877	4	0.542491	4	0.487184	N/A		2	0.249963	3	0.313569	2.5	0.281766	N/A	N/A		11	0.492939	7	0.819868	9	0.656404
AFUA_2G09690	#N/A	'hypothetical protein'		3	1.47086	2	1.23172	2.5	1.35129	N/A		8	4.54032	4	1.89855	6	3.21943	N/A	N/A		3	0.61048	2	1.06372	2.5	0.837098
AFUA_2G10205	#N/A	'conserved hypothetical protein'		2	0.0827316	3	0.155882	2.5	0.119307	N/A		0	0	1	0.0400454	0.5	0.0200227	N/A	N/A		3	0.0515066	0	0	1.5	0.0257533
AFUA_2G10680	#N/A	'hypothetical protein'		5	0.867722	1	0.217993	3	0.542858	N/A		5	1.00445	8	1.34404	6.5	1.17424	0.7912	N/A		11	0.792326	3	0.564778	7	0.678552
AFUA_2G11610	#N/A	'alpha-glucosidase/alpha-amylase, putative'		5	0.199118	7	0.350163	6	0.274641	N/A		1	0.0460984	0	0	0.5	0.0230492	N/A	N/A		2	0.0330575	3	0.129601	2.5	0.0813291
AFUA_2G11620	#N/A	'alpha-glucosidase, putative'		10	0.383266	2	0.0962858	6	0.239776	N/A		1	0.0443656	1	0.0371032	1	0.0407344	N/A	N/A		5	0.0795372	2	0.0831525	3.5	0.0813449
AFUA_2G12660	#N/A	'polyprenyl synthetase family protein'		0	0	0	0	0	0	N/A		1	0.339411	1	0.283852	1	0.311631	N/A	N/A		1	0.121697	1	0.318072	1	0.219885
AFUA_2G12730	#N/A	'hypothetical protein'		2	0.111249	4	0.279486	3	0.195367	N/A		2	0.128778	0	0	1	0.0643892	N/A	N/A		6	0.138522	2	0.120682	4	0.129602
AFUA_2G12760	#N/A	'conserved hypothetical protein'		0	0	0	0	0	0	N/A		0	0	0	0	0	0	N/A	N/A		0	0	0	0	0	0
AFUA_2G12770	#N/A	'alpha-L-arabinofuranosidase, putative'		3	0.269437	5	0.564077	4	0.416757	N/A		0	0	3	0.260837	1.5	0.130418	N/A	N/A		9	0.335489	5	0.487137	7	0.411313
AFUA_2G12820	#N/A	'PKS-like enzyme, putative'		2	0.16554	4	0.415877	3	0.290708	N/A		4	0.383246	4	0.320511	4	0.351879	N/A	N/A		14	0.48095	6	0.538727	10	0.509839
AFUA_2G13800	#N/A	'malate dehydrogenase'		5	0.553842	4	0.556556	4.5	0.555199	N/A		4	0.512888	3	0.321698	3.5	0.417293	N/A	N/A		6	0.275847	0	0	3	0.137923
AFUA_2G13900	#N/A	'ABC transporter, putative'		1	0.189288	2	0.475538	1.5	0.332413	N/A		1	0.219113	0	0	0.5	0.109557	N/A	N/A		3	0.235692	0	0	1.5	0.117846
AFUA_2G14547	#N/A	'conserved hypothetical protein'		4	0.467304	3	0.440244	3.5	0.453774	N/A		2	0.270468	1	0.113097	1.5	0.191783	N/A	N/A		28	1.35768	13	1.64751	20.5	1.5026
AFUA_2G15120	#N/A	'hypothetical protein'		7	1.92066	3	1.03397	5	1.47732	N/A		1	0.317614	0	0	0.5	0.158807	N/A	N/A		3	0.341645	1	0.297645	2	0.319645
AFUA_2G17280	#N/A	'hypothetical protein'		2	0.263116	2	0.330506	2	0.296811	N/A		1	0.152287	3	0.382076	2	0.267181	N/A	N/A		3	0.163809	1	0.142713	2	0.153261
AFUA_2G17370	#N/A	'hypothetical protein'		4	0.466091	5	0.731835	4.5	0.598963	N/A		1	0.134883	0	0	0.5	0.0674414	N/A	N/A		0	0	2	0.252805	1	0.126403
AFUA_2G17380	#N/A	'hypothetical protein'		4	0.70787	5	1.11147	4.5	0.909667	N/A		2	0.409703	2	0.342637	2	0.37617	N/A	N/A		6	0.440702	2	0.383945	4	0.412323
AFUA_2G17670	#N/A	'hypothetical protein'		2	0.329257	1	0.206794	1.5	0.268025	N/A		1	0.190568	4	0.637494	2.5	0.414031	N/A	N/A		2	0.136658	2	0.357174	2	0.246916
AFUA_2G17680	#N/A	'conserved hypothetical protein'		4	0.747687	4	0.939188	4	0.843438	N/A		13	2.81287	3	0.542866	8	1.67787	0.543257	N/A		14	1.08615	6	1.21663	10	1.15139
AFUA_2G17690	#N/A	'hypothetical protein'		0	0	0	0	0	0	N/A		6	2.81972	3	1.17908	4.5	1.9994	N/A	N/A		8	1.34803	2	0.880815	5	1.11442
AFUA_2G17700	#N/A	'hypothetical protein'		4	0.720662	3	0.678931	3.5	0.699797	N/A		2	0.417108	3	0.523244	2.5	0.470176	N/A	N/A		5	0.373889	5	0.977209	5	0.675549
AFUA_2G17710	#N/A	'conserved hypothetical protein'		6	1.13573	2	0.475538	4	0.805633	N/A		4	0.876454	2	0.366492	3	0.621473	N/A	N/A		5	0.39282	3	0.616013	4	0.504416
AFUA_2G17890	#N/A	'RTA1 domain protein, putative'		5	0.418872	3	0.315693	4	0.367283	N/A		10	0.969746	16	1.29761	13	1.13368	1.4752	N/A		13	0.452018	4	0.363511	8.5	0.407764
AFUA_2G17910	#N/A	'conserved hypothetical protein'		1	0.156039	0	0	0.5	0.0780195	N/A		1	0.180626	1	0.151058	1	0.165842	N/A	N/A		2	0.129528	0	0	1	0.064764
AFUA_2G17920	#N/A	'conserved hypothetical protein'		0	0	0	0	0	0	N/A		3	0.110528	0	0	1.5	0.0552642	N/A	N/A		6	0.0792607	0	0	3	0.0396303
AFUA_2G17940	#N/A	'MAK1-like monooxygenase, putative'		0	0	4	0.389974	2	0.194987	N/A		0	0	1	0.0751372	0.5	0.0375686	N/A	N/A		8	0.257711	12	1.01035	10	0.634029
AFUA_2G17950	#N/A	'conserved hypothetical protein'		0	0	0	0	0	0	N/A		0	0	0	0	0	0	N/A	N/A		7	0.318674	3	0.356956	5	0.337815
AFUA_2G18020	#N/A	'O-acetyltransferase, putative'		6	0.362515	3	0.227682	4.5	0.295098	N/A		4	0.279757	11	0.643397	7.5	0.461577	-1.92949	N/A		20	0.501539	46	3.01494	33	1.75824
AFUA_2G18100	#N/A	'telomere-associated RecQ helicase, putative'		0	0	1	0.0301022	0.5	0.0150511	N/A		0	0	4	0.0927976	2	0.0463988	N/A	N/A		0	0	0	0	0	0
AFUA_3G00100	#N/A	'flavin-containing amine oxidase, putative'		4	0.221674	0	0	2	0.110837	N/A		3	0.192452	3	0.160949	3	0.1767	N/A	N/A		0	0	1	0.0601174	0.5	0.0300587
AFUA_3G00110	#N/A	'succinate-semialdehyde dehydrogenase, putative'		31	1.51081	19	1.16314	25	1.33698	N/A		31	1.74886	29	1.36822	30	1.55854	N/A	0.221223		3	0.0606833	1	0.052868	2	0.0567757
AFUA_3G00175	#N/A	'hypothetical protein'		2	0.435546	1	0.27355	1.5	0.354548	N/A		1	0.252087	1	0.210822	1	0.231454	N/A	N/A		5	0.451933	0	0	2.5	0.225967
AFUA_3G00300	#N/A	'hypothetical protein'		0	0	1	0.181486	0.5	0.0907428	N/A		2	0.334492	0	0	1	0.167246	N/A	N/A		2	0.119933	2	0.313462	2	0.216698
AFUA_3G00320	#N/A	'endo-1,4-beta-xylanase (XlnA), putative'		1	0.121411	3	0.457521	2	0.289466	N/A		2	0.281082	10	1.17535	6	0.728217	-0.790084	N/A		16	0.806264	13	1.71217	14.5	1.25921
AFUA_3G00400	#N/A	'hypothetical protein'		1	0.182363	1	0.22907	1	0.205716	N/A		3	0.633291	3	0.529625	3	0.581458	N/A	N/A		8	0.605517	5	0.989126	6.5	0.797322
AFUA_3G00460	#N/A	'hypothetical protein'		2	0.210123	2	0.26394	2	0.237032	N/A		0	0	0	0	0	0	N/A	N/A		0	0	0	0	0	0
AFUA_3G00470	#N/A	'endo-1,4-beta-xylanase, putative'		2	0.179087	2	0.224955	2	0.202021	N/A		4	0.41461	4	0.346741	4	0.380675	N/A	N/A		7	0.260155	3	0.291407	5	0.275781
AFUA_3G00480	#N/A	'RTA1 domain protein, putative'		5	0.484986	0	0	2.5	0.242493	N/A		2	0.224562	2	0.187802	2	0.206182	N/A	N/A		4	0.161035	3	0.315665	3.5	0.23835
AFUA_3G00980	#N/A	'MFS transporter Liz1/Seo1, putative'		5	0.230768	3	0.173924	4	0.202346	N/A		4	0.213703	7	0.312762	5.5	0.263233	-0.735231	N/A		17	0.325652	11	0.550736	14	0.438194
AFUA_3G01160	#N/A	'iron-sulfur cluster-binding protein, rieske family domain protein'		6	0.148711	2	0.0622666	4	0.105489	N/A		2	0.0573811	0	0	1	0.0286905	N/A	N/A		0	0	0	0	0	0
AFUA_3G01230	#N/A	'MFS sugar transporter, putative'		0	0	0	0	0	0	N/A		0	0	0	0	0	0	N/A	N/A		3	0.0518413	4	0.180659	3.5	0.11625
AFUA_3G01630	#N/A	'RTA1 domain protein, putative'		2	0.17873	7	0.785775	4.5	0.482252	N/A		1	0.103446	6	0.519075	3.5	0.311261	N/A	N/A		9	0.333818	6	0.581654	7.5	0.457736
AFUA_3G01660	#N/A	'glycosyl hydrolase, family 43, putative'		4	0.347089	3	0.32699	3.5	0.337039	N/A		1	0.100445	0	0	0.5	0.0502223	N/A	N/A		2	0.0720296	2	0.188259	2	0.130144
AFUA_3G01720	#N/A	'hypothetical protein'		2	0.229763	4	0.577222	3	0.403492	N/A		0	0	0	0	0	0	N/A	N/A		7	0.333771	3	0.373867	5	0.353819
AFUA_3G01730	#N/A	'hypothetical protein'		1	0.297094	2	0.746375	1.5	0.521734	N/A		0	0	0	0	0	0	N/A	N/A		3	0.369927	1	0.322285	2	0.346106
AFUA_3G01890	#N/A	'MFS multidrug transporter, putative'		4	0.215033	0	0	2	0.107516	N/A		2	0.124457	4	0.208169	3	0.166313	N/A	N/A		20	0.446247	4	0.233266	12	0.339756
AFUA_3G02040	#N/A	'glycosyl hydrolase, putative'		2	0.0981109	1	0.0616198	1.5	0.0798654	N/A		0	0	0	0	0	0	N/A	N/A		3	0.0610814	0	0	1.5	0.0305407
AFUA_3G02090	#N/A	'beta-xylosidase, putative'		3	0.116221	1	0.0486626	2	0.0824417	N/A		1	0.0448445	4	0.150015	2.5	0.0974296	N/A	N/A		132	2.12245	42	1.76505	87	1.94375
AFUA_3G02110	#N/A	'MFS multidrug transporter, putative'		6	0.702787	0	0	3	0.351393	N/A		0	0	0	0	0	0	N/A	N/A		4	0.194461	0	0	2	0.0972306
AFUA_3G02120	#N/A	'short-chain dehydrogenase/reductase family protein, putative'		0	0	0	0	0	0	N/A		0	0	0	0	0	0	N/A	N/A		2	0.07196	1	0.0940387	1.5	0.0829994
AFUA_3G02150	#N/A	'MFS monocarboxylate transporter, putative'		2	0.118367	3	0.223026	2.5	0.170697	N/A		5	0.342545	1	0.0572946	3	0.19992	N/A	N/A		42	1.0317	15	0.963028	28.5	0.997362
AFUA_3G02180	#N/A	'NRPS-like enzyme, putative'		0	0	1	0.179749	0.5	0.0898745	N/A		1	0.165646	1	0.13853	1	0.152088	N/A	N/A		17	1.00968	9	1.39708	13	1.20338
AFUA_3G02410	#N/A	'hypothetical protein'		0	0	0	0	0	0	N/A		0	0	0	0	0	0	N/A	N/A		0	0	1	0.163855	0.5	0.0819276
AFUA_3G02420	#N/A	'ThiJ/PfpI family transcriptional regulator, putative'		0	0	1	0.138967	0.5	0.0694837	N/A		0	0	0	0	0	0	N/A	N/A		0	0	0	0	0	0
AFUA_3G02540	#N/A	'conserved hypothetical protein'		2	0.313715	1	0.197032	1.5	0.255374	N/A		0	0	0	0	0	0	N/A	N/A		2	0.130207	35	5.95551	18.5	3.04286
AFUA_3G02580	#N/A	'short-chain dehydrogenase/reductase family protein, putative'		5	0.447717	2	0.224955	3.5	0.336336	N/A		1	0.103652	1	0.0866852	1	0.0951688	N/A	N/A		3	0.111495	1	0.0971358	2	0.104315
AFUA_3G02620	#N/A	'phenol hydroxylase, putative'		4	0.226001	4	0.283886	4	0.254943	N/A		3	0.196209	4	0.218787	3.5	0.207498	N/A	N/A		4	0.0938018	4	0.245164	4	0.169483
AFUA_3G02710	#N/A	'zinc-binding oxidoreductase, putative'		1	0.0729451	2	0.183256	1.5	0.128101	N/A		1	0.0844388	1	0.0706167	1	0.0775278	N/A	N/A		9	0.272483	4	0.31652	6.5	0.294502
AFUA_3G02720	SecMet Gene	'MFS transporter, putative'		1	0.0502365	0	0	0.5	0.0251183	N/A		0	0	4	0.194532	2	0.097266	N/A	N/A		17	0.354461	4	0.217984	10.5	0.286223
AFUA_3G02790	#N/A	'amidohydrolase family protein'		4	0.218702	2	0.137358	3	0.17803	N/A		3	0.189872	3	0.158791	3	0.174331	N/A	N/A		14	0.317703	9	0.533803	11.5	0.425753
AFUA_3G02800	#N/A	'lipase/esterase, putative'		5	0.481344	3	0.362777	4	0.42206	N/A		3	0.334313	2	0.186392	2.5	0.260352	N/A	N/A		6	0.239738	3	0.313294	4.5	0.276516
AFUA_3G02860	#N/A	'hypothetical protein'		0	0	0	0	0	0	N/A		0	0	0	0	0	0	N/A	N/A		0	0	0	0	0	0
AFUA_3G02880	#N/A	'alpha-L-rhamnosidase C, putative'		5	0.17923	0	0	2.5	0.0896149	N/A		1	0.0414941	1	0.0347018	1	0.0380979	N/A	N/A		8	0.119023	4	0.155541	6	0.137282
AFUA_3G02970	#N/A	'aspergillopepsin, putative'		2	0.221537	1	0.139139	1.5	0.180338	N/A		1	0.128222	0	0	0.5	0.064111	N/A	N/A		4	0.183898	5	0.600803	4.5	0.39235
AFUA_3G03050	#N/A	'RNAse III, putative'		3	0.533005	2	0.446347	2.5	0.489676	N/A		3	0.616989	3	0.515991	3	0.56649	N/A	N/A		11	0.811153	4	0.770931	7.5	0.791042
AFUA_3G03070	#N/A	'MYND domain protein, putative'		0	0	0	0	0	0	N/A		1	0.147948	0	0	0.5	0.0739742	N/A	N/A		2	0.106095	0	0	1	0.0530474
AFUA_3G03080	#N/A	'endo-1,3(4)-beta-glucanase, putative'		8	0.757951	2	0.23802	5	0.497986	N/A		0	0	1	0.0917197	0.5	0.0458599	N/A	N/A		1	0.0393235	0	0	0.5	0.0196617
AFUA_3G03150	#N/A	'hypothetical protein'		0	0	0	0	0	0	N/A		0	0	0	0	0	0	N/A	N/A		0	0	0	0	0	0
AFUA_3G03160	#N/A	'glycerol dehydrogenase (GCY1), putative'		0	0	1	0.0866276	0.5	0.0433138	N/A		1	0.0798307	0	0	0.5	0.0399154	N/A	N/A		0	0	0	0	0	0
AFUA_3G03170	#N/A	'flavin-containing monooxygenase, putative'		1	0.0441548	0	0	0.5	0.0220774	N/A		0	0	3	0.128236	1.5	0.064118	N/A	N/A		0	0	2	0.0957973	1	0.0478986
AFUA_3G03180	#N/A	'NAD binding Rossmann fold oxidoreductase, putative'		4	0.28574	3	0.269194	3.5	0.277467	N/A		0	0	1	0.0691549	0.5	0.0345775	N/A	N/A		7	0.207544	2	0.154984	4.5	0.181264
AFUA_3G03200	#N/A	'cysteine hydrolase family protein'		2	0.25562	0	0	1	0.12781	N/A		1	0.147948	3	0.37119	2	0.259569	N/A	N/A		4	0.21219	1	0.138647	2.5	0.175418
AFUA_3G03300	#N/A	'FAD-binding oxidoreductase, putative'		9	0.498458	12	0.834834	10.5	0.666646	N/A		17	1.08989	12	0.643397	14.5	0.866642	N/A	0.378515		5	0.114936	1	0.0600803	3	0.0875082
AFUA_3G03460	#N/A	'HAD superfamily hydrolase, putative'		5	0.664611	4	0.667867	4.5	0.666239	N/A		1	0.153866	4	0.514717	2.5	0.334292	N/A	N/A		15	0.82754	6	0.865156	10.5	0.846348
AFUA_3G03470	#N/A	'conserved hypothetical protein'		2	0.279075	3	0.525828	2.5	0.402452	N/A		0	0	1	0.135083	0.5	0.0675416	N/A	N/A		1	0.0579149	2	0.302737	1.5	0.180326
AFUA_3G03480	#N/A	'cytochrome P450 monooxygenase, putative'		0	0	2	0.147131	1	0.0735656	N/A		1	0.0677936	1	0.0566962	1	0.0622449	N/A	N/A		1	0.0243076	5	0.317657	3	0.170982
AFUA_3G03490	#N/A	'O-methyltransferase, putative'		1	0.114882	1	0.144305	1	0.129593	N/A		0	0	2	0.222429	1	0.111215	N/A	N/A		1	0.0476816	1	0.124622	1	0.086152
AFUA_3G03530	#N/A	'nitroreductase family protein'		1	0.1306	2	0.328101	1.5	0.229351	N/A		0	0	1	0.126432	0.5	0.0632158	N/A	N/A		1	0.0542057	1	0.141674	1	0.0979398
AFUA_3G03540	#N/A	'PKS-like enzyme, putative'		2	0.0673592	0	0	1	0.0336796	N/A		0	0	0	0	0	0	N/A	N/A		0	0	2	0.0730706	1	0.0365353
AFUA_3G03590	#N/A	'F-box and ankyrin domain protein'		3	0.144017	5	0.301505	4	0.222761	N/A		0	0	1	0.0464733	0.5	0.0232366	N/A	N/A		3	0.0597742	1	0.052076	2	0.0559251
AFUA_3G03680	#N/A	'LaeA-like methyltransferase, putative'		3	0.327454	3	0.411323	3	0.369389	N/A		4	0.5054	4	0.422669	4	0.464035	N/A	N/A		20	0.906066	9	1.06566	14.5	0.985862
AFUA_3G03710	#N/A	'D-aminopeptidase, putative'		5	0.381473	1	0.0958355	3	0.238654	N/A		5	0.441581	7	0.517015	6	0.479298	0.237237	N/A		10	0.316661	6	0.496582	8	0.406621
AFUA_3G03780	#N/A	'conserved hypothetical protein'		2	0.130033	0	0	1	0.0650163	N/A		1	0.0752607	2	0.125882	1.5	0.100571	N/A	N/A		8	0.21588	1	0.070529	4.5	0.143205
AFUA_3G03815	#N/A	'integral membrane protein'		1	0.104572	1	0.131355	1	0.117963	N/A		0	0	2	0.202468	1	0.101234	N/A	N/A		7	0.303817	1	0.113438	4	0.208628
AFUA_3G03870	#N/A	'endo-1,4-beta-glucanase, putative'		0	0	0	0	0	0	N/A		0	0	0	0	0	0	N/A	N/A		0	0	1	0.0856779	0.5	0.0428389
AFUA_3G03880	#N/A	'spherulin, putative'		2	0.218303	4	0.548431	3	0.383367	N/A		2	0.2527	0	0	1	0.12635	N/A	N/A		4	0.181213	3	0.355219	3.5	0.268216
AFUA_3G03890	#N/A	'secretory lipase, putative'		3	0.193367	2	0.161929	2.5	0.177648	N/A		0	0	0	0	0	0	N/A	N/A		3	0.0802571	2	0.139842	2.5	0.11005
AFUA_3G03960	#N/A	'conserved hypothetical protein'		0	0	3	0.260283	1.5	0.130142	N/A		4	0.319815	3	0.200597	3.5	0.260206	N/A	N/A		12	0.344012	10	0.749269	11	0.546641
AFUA_3G03970	#N/A	'cytochrome b5 reductase, putative'		4	0.238465	2	0.149771	3	0.194118	N/A		3	0.207029	0	0	1.5	0.103515	N/A	N/A		6	0.148462	3	0.194013	4.5	0.171238
AFUA_3G03980	#N/A	'cytochrome P450 monooxygenase, putative'		3	0.14987	5	0.31376	4	0.231815	N/A		2	0.115657	2	0.0967245	2	0.106191	N/A	N/A		8	0.165877	2	0.108385	5	0.137131
AFUA_3G04100	#N/A	'hypothetical protein'		0	0	0	0	0	0	N/A		0	0	1	0.304767	0.5	0.152383	N/A	N/A		1	0.130664	1	0.341509	1	0.236087
AFUA_3G06160	#N/A	'mating locus protein, putative'		0	0	0	0	0	0	N/A		0	0	1	0.0962955	0.5	0.0481478	N/A	N/A		0	0	0	0	0	0
AFUA_3G06170	#N/A	'mating type protein Mat a-1'		3	0.249691	1	0.104548	2	0.17712	N/A		1	0.0963449	0	0	0.5	0.0481724	N/A	N/A		0	0	0	0	0	0
AFUA_3G07090	#N/A	'hypothetical protein'		3	0.944447	3	1.18634	3	1.06539	N/A		3	1.09326	0	0	1.5	0.54663	N/A	N/A		5	0.653321	0	0	2.5	0.326661
AFUA_3G07400	#N/A	'conserved hypothetical protein'		3	0.107153	5	0.224328	4	0.16574	N/A		2	0.0826909	1	0.0345775	1.5	0.0586342	N/A	N/A		2	0.0296491	0	0	1	0.0148246
AFUA_3G07580	#N/A	'conserved hypothetical protein'		0	0	0	0	0	0	N/A		0	0	0	0	0	0	N/A	N/A		1	0.035876	0	0	0.5	0.017938
AFUA_3G07965	#N/A	'conserved hypothetical protein'		5	1.24615	1	0.313063	3	0.779604	N/A		1	0.288499	0	0	0.5	0.14425	N/A	N/A		2	0.206885	2	0.540722	2	0.373804
AFUA_3G08360	#N/A	'hypothetical protein'		1	0.349115	0	0	0.5	0.174557	N/A		2	0.808247	1	0.337971	1.5	0.573109	N/A	N/A		2	0.2898	2	0.757432	2	0.523616
AFUA_3G09400	#N/A	'MFS transporter (Hol1), putative'		0	0	2	0.210659	1	0.10533	N/A		2	0.19413	2	0.162352	2	0.178241	N/A	N/A		7	0.243622	1	0.0909627	4	0.167292
AFUA_3G09450	#N/A	'alpha/beta fold family hydrolase, putative'		0	0	0	0	0	0	N/A		0	0	0	0	0	0	N/A	N/A		2	0.0847311	2	0.221456	2	0.153094
AFUA_3G09460	#N/A	'hypothetical protein'		0	0	3	0.352196	1.5	0.176098	N/A		1	0.108187	4	0.361911	2.5	0.235049	N/A	N/A		4	0.155164	3	0.304156	3.5	0.22966
AFUA_3G09470	#N/A	'3-hydroxyisobutyrate dehydrogenase, putative'		0	0	0	0	0	0	N/A		0	0	2	0.160256	1	0.0801278	N/A	N/A		2	0.0687072	0	0	1	0.0343536
AFUA_3G09480	#N/A	'15-hydroxyprostaglandin dehydrogenase (NAD(+))'		2	0.262346	1	0.16477	1.5	0.213558	N/A		3	0.455525	7	0.888903	5	0.672214	-0.397285	N/A		9	0.489991	9	1.28066	9	0.885325
AFUA_3G09490	#N/A	'hypothetical protein'		0	0	0	0	0	0	N/A		0	0	2	0.344677	1	0.172338	N/A	N/A		1	0.0738875	4	0.772461	2.5	0.423174
AFUA_3G09500	#N/A	'aryl-alcohol oxidase vanillyl-alcohol oxidase'		5	0.324142	0	0	2.5	0.162071	N/A		1	0.0750432	6	0.376554	3.5	0.225799	N/A	N/A		9	0.242163	8	0.562601	8.5	0.402382
AFUA_3G09510	#N/A	'3-oxoacyl-(acyl-carrier-protein) reductase'		6	0.34115	1	0.0714211	3.5	0.206286	N/A		5	0.329087	6	0.330261	5.5	0.329674	-0.153128	N/A		18	0.424783	5	0.308397	11.5	0.36659
AFUA_3G09520	#N/A	'hypothetical protein'		1	0.506907	1	0.636738	1	0.571822	N/A		1	0.586778	1	0.490726	1	0.538752	N/A	N/A		2	0.420783	4	2.19955	3	1.31017
AFUA_3G09890	#N/A	'hypothetical membrane protein, putative'		0	0	0	0	0	0	N/A		2	0.334492	1	0.139869	1.5	0.23718	N/A	N/A		4	0.239867	1	0.156731	2.5	0.198299
AFUA_3G11520	#N/A	'hypothetical protein'		10	0.856948	1	0.107643	5.5	0.482296	N/A		1	0.0991975	0	0	0.5	0.0495987	N/A	N/A		5	0.177838	1	0.0929609	3	0.1354
AFUA_3G13130	#N/A	'HHE domain protein'		3	0.364232	4	0.610027	3.5	0.48713	N/A		10	1.40541	10	1.17535	10	1.29038	0.487751	N/A		13	0.655089	9	1.18535	11	0.920217
AFUA_3G13190	#N/A	'hypothetical protein'		3	1.57408	6	3.95448	4.5	2.76428	N/A		3	1.8221	9	4.5715	6	3.1968	-0.731603	N/A		20	4.35547	11	6.261	15.5	5.30824
AFUA_3G13290	#N/A	'conserved hypothetical protein'		3	0.484986	6	1.21841	4.5	0.851696	N/A		3	0.561404	4	0.626008	3.5	0.593706	N/A	N/A		19	1.27486	4	0.701478	11.5	0.988168
AFUA_3G13500	#N/A	'hypothetical protein'		0	0	1	0.586993	0.5	0.293496	N/A		0	0	1	0.452388	0.5	0.226194	N/A	N/A		1	0.193955	0	0	0.5	0.0969774
AFUA_3G13570	#N/A	'conserved hypothetical protein'		14	1.17175	12	1.2616	13	1.21667	N/A		5	0.484421	4	0.324099	4.5	0.40426	N/A	N/A		2	0.0694763	7	0.635551	4.5	0.352513
AFUA_3G13630	SecMet Gene	'conserved hypothetical protein'		1	0.134114	0	0	0.5	0.0670571	N/A		0	0	0	0	0	0	N/A	N/A		0	0	0	0	0	0
AFUA_3G13640	SecMet Gene	'extracellular serine-rich protein, putative'		1	0.101842	2	0.255851	1.5	0.178847	N/A		2	0.235777	1	0.0985909	1.5	0.167184	N/A	N/A		5	0.211347	1	0.110477	3	0.160912
AFUA_3G13650	SecMet Gene	'integral membrane protein'		4	0.306743	3	0.288981	3.5	0.297862	N/A		3	0.266307	2	0.148476	2.5	0.207392	N/A	N/A		1	0.0318285	1	0.0831881	1	0.0575083
AFUA_3G13680	#N/A	'conserved hypothetical protein'		7	0.452165	5	0.405697	6	0.428931	N/A		5	0.373865	3	0.187599	4	0.280732	N/A	N/A		8	0.214481	1	0.070072	4.5	0.142277
AFUA_3G13690	SecMet Gene	'pyoverdine/dityrosine biosynthesis family protein, putative'		0	0	0	0	0	0	N/A		1	0.0602435	1	0.050382	1	0.0553127	N/A	N/A		0	0	3	0.169368	1.5	0.0846839
AFUA_3G13710	#N/A	'GTP cyclohydrolase I, putative'		0	0	0	0	0	0	N/A		0	0	1	0.292453	0.5	0.146227	N/A	N/A		0	0	2	0.655421	1	0.327711
AFUA_3G13720	#N/A	'oxidoreductase, 2OG-Fe(II) oxygenase family, putative'		2	0.152589	1	0.0958355	1.5	0.124212	N/A		2	0.176632	5	0.369297	3.5	0.272964	N/A	N/A		8	0.253329	5	0.413818	6.5	0.333573
AFUA_3G13740	#N/A	'HSP70 family protein'		0	0	0	0	0	0	N/A		2	0.0799229	3	0.10026	2.5	0.0900914	N/A	N/A		2	0.0286566	0	0	1	0.0143283
AFUA_3G13800	#N/A	'hypothetical protein'		0	0	0	0	0	0	N/A		0	0	1	0.413612	0.5	0.206806	N/A	N/A		0	0	0	0	0	0
AFUA_3G14165	#N/A	'hypothetical protein'		3	1.24615	3	1.56531	3	1.40573	N/A		1	0.480832	2	0.804246	1.5	0.642539	N/A	N/A		0	0	2	0.901204	1	0.450602
AFUA_3G14210	#N/A	'conserved hypothetical protein'		2	0.290835	4	0.730649	3	0.510742	N/A		1	0.16833	1	0.140776	1	0.154553	N/A	N/A		1	0.0603554	0	0	0.5	0.0301777
AFUA_3G14360	#N/A	'hypothetical protein'		1	0.467304	0	0	0.5	0.233652	N/A		0	0	0	0	0	0	N/A	N/A		2	0.387909	2	1.01385	2	0.700882
AFUA_3G14820	#N/A	'4-hydroxyphenylpyruvate dioxygenase, putative'		3	0.26389	1	0.110493	2	0.187191	N/A		0	0	2	0.170311	1	0.0851555	N/A	N/A		2	0.0730182	0	0	1	0.0365091
AFUA_3G14915	#N/A	'conserved hypothetical protein'		5	0.644558	2	0.323858	3.5	0.484208	N/A		10	1.49224	10	1.24797	10	1.3701	-0.153841	N/A		23	1.23061	13	1.81795	18	1.52428
AFUA_3G15055	#N/A	'conserved hypothetical protein'		3	0.264929	2	0.221855	2.5	0.243392	N/A		30	3.06673	32	2.7357	31	2.90121	0.121036	N/A		75	2.74896	27	2.58653	51	2.66775
AFUA_3G15060	#N/A	'glyoxalase family protein, putative'		2	0.352544	0	0	1	0.176272	N/A		4	0.816187	2	0.341291	3	0.578739	N/A	N/A		2	0.146323	0	0	1	0.0731617
AFUA_3G15210	#N/A	'endo-1,4-beta-xylanase, putative'		4	0.313715	1	0.0985162	2.5	0.206116	N/A		0	0	0	0	0	0	N/A	N/A		5	0.162759	0	0	2.5	0.0813796
AFUA_3G15220	#N/A	'conserved hypothetical protein'		4	0.288961	1	0.0907428	2.5	0.189852	N/A		1	0.083623	2	0.139869	1.5	0.111746	N/A	N/A		11	0.329817	4	0.313462	7.5	0.32164
AFUA_3G15260	#N/A	'hypothetical protein'		0	0	0	0	0	0	N/A		0	0	0	0	0	0	N/A	N/A		0	0	0	0	0	0
AFUA_3G15270	#N/A	'nonribosomal peptide synthase, putative'		0	0	0	0	0	0	N/A		0	0	0	0	0	0	N/A	N/A		1	0.00523318	1	0.0136776	1	0.00945541
AFUA_3G15280	#N/A	'methyltransferase, putative'		0	0	0	0	0	0	N/A		0	0	0	0	0	0	N/A	N/A		0	0	0	0	0	0
AFUA_3G15310	#N/A	'PKS-like enzyme, putative'		4	0.472223	1	0.148293	2.5	0.310258	N/A		4	0.54663	5	0.571438	4.5	0.559034	N/A	N/A		13	0.636988	2	0.256132	7.5	0.44656
AFUA_3G15380	#N/A	'MFS multidrug transporter, putative'		1	0.057404	0	0	0.5	0.028702	N/A		0	0	1	0.0555717	0.5	0.0277858	N/A	N/A		2	0.0476511	1	0.0622713	1.5	0.0549612
AFUA_3G15390	#N/A	'MFS transporter, putative'		2	0.115399	4	0.28991	3	0.202654	N/A		1	0.0667909	3	0.167573	2	0.117182	N/A	N/A		5	0.119741	1	0.0625917	3	0.0911661
AFUA_3G15395	#N/A	'telomere-associated RecQ helicase, putative'		0	0	0	0	0	0	N/A		0	0	0	0	0	0	N/A	N/A		0	0	0	0	0	0
AFUA_4G00120	#N/A	'MFS transporter, putative'		6	0.323908	14	0.94936	10	0.636634	N/A		3	0.187473	3	0.156784	3	0.172128	N/A	N/A		3	0.067219	0	0	1.5	0.0336095
AFUA_4G00130	#N/A	'hypothetical protein'		3	0.708335	0	0	1.5	0.354168	N/A		0	0	0	0	0	0	N/A	N/A		0	0	0	0	0	0
AFUA_4G00140	#N/A	'RTA1 domain protein, putative'		0	0	0	0	0	0	N/A		0	0	0	0	0	0	N/A	N/A		0	0	0	0	0	0
AFUA_4G00180	#N/A	'fatty acid oxygenase, putative'		22	0.518491	9	0.266436	15.5	0.392464	N/A		20	0.545625	25	0.570387	22.5	0.558006	N/A	0.507723		6	0.0586908	3	0.0766982	4.5	0.0676945
AFUA_4G00190	#N/A	'hypothetical protein, pseudogene'		5	0.821634	10	2.06415	7.5	1.44289	N/A		2	0.380439	2	0.318163	2	0.349301	N/A	N/A		2	0.136408	0	0	1	0.0682039
AFUA_4G00380	#N/A	'hypothetical protein'		1	0.187312	3	0.705862	2	0.446587	N/A		1	0.216826	0	0	0.5	0.108413	N/A	N/A		3	0.233232	1	0.203194	2	0.218213
AFUA_4G00470	#N/A	'MFS multidrug transporter, putative'		0	0	1	0.357786	0.5	0.178893	N/A		1	0.329714	0	0	0.5	0.164857	N/A	N/A		0	0	0	0	0	0
AFUA_4G00480	#N/A	'MFS multidrug transporter, putative'		1	0.193367	5	1.21447	3	0.703917	N/A		4	0.895343	2	0.37439	3	0.634867	N/A	N/A		2	0.160514	1	0.209763	1.5	0.185139
AFUA_4G00500	#N/A	'conserved hypothetical protein'		5	0.139624	5	0.175385	5	0.157505	N/A		3	0.0969746	4	0.108134	3.5	0.102554	N/A	N/A		4	0.0463608	1	0.0302926	2.5	0.0383267
AFUA_4G00640	#N/A	'macrophomate synthase, putative'		2	0.16677	0	0	1	0.0833852	N/A		0	0	0	0	0	0	N/A	N/A		2	0.069218	0	0	1	0.034609
AFUA_4G00650	#N/A	'conserved hypothetical protein'		4	0.109118	4	0.137066	4	0.123092	N/A		6	0.189468	1	0.0264088	3.5	0.107938	N/A	N/A		1	0.0113224	2	0.0591852	1.5	0.0352538
AFUA_4G00690	#N/A	'hypothetical protein'		3	0.417314	7	1.22313	5	0.820221	N/A		2	0.322046	2	0.269329	2	0.295687	N/A	N/A		7	0.404148	2	0.301799	4.5	0.352973
AFUA_4G00740	#N/A	'hypothetical protein'		4	0.224868	2	0.141231	3	0.18305	N/A		2	0.13015	1	0.0544227	1.5	0.0922864	N/A	N/A		11	0.256662	7	0.426886	9	0.341774
AFUA_4G00880	#N/A	'hypothetical protein'		0	0	0	0	0	0	N/A		1	0.151179	0	0	0.5	0.0755894	N/A	N/A		2	0.108411	1	0.141674	1.5	0.125043
AFUA_4G01110	#N/A	'1,3-beta glucanase, putative'		1	0.0749561	1	0.0941542	1	0.0845552	N/A		1	0.0867667	1	0.0725635	1	0.0796651	N/A	N/A		0	0	0	0	0	0
AFUA_4G01115	#N/A	'hypothetical protein'		10	1.21906	9	1.37816	9.5	1.29861	N/A		2	0.282228	0	0	1	0.141114	N/A	N/A		6	0.303581	2	0.264484	4	0.284033
AFUA_4G01200	#N/A	'extracellular guanyl-specific ribonuclease, putative'		3	0.265976	6	0.668197	4.5	0.467086	N/A		1	0.102628	2	0.171657	1.5	0.137143	N/A	N/A		6	0.220786	2	0.192352	4	0.206569
AFUA_4G01340	#N/A	'MFS monosaccharide transporter, putative'		5	0.253597	5	0.318549	5	0.286073	N/A		1	0.058711	0	0	0.5	0.0293555	N/A	N/A		1	0.021051	2	0.11004	1.5	0.0655453
AFUA_4G01430	#N/A	'hypothetical protein'		0	0	0	0	0	0	N/A		0	0	0	0	0	0	N/A	N/A		0	0	0	0	0	0
AFUA_4G01480	#N/A	'MFS transporter, putative'		0	0	1	0.0675675	0.5	0.0337837	N/A		1	0.0622661	0	0	0.5	0.031133	N/A	N/A		1	0.0223257	0	0	0.5	0.0111629
AFUA_4G01490	#N/A	'fumarylacetoacetate hydrolase family protein'		8	0.647816	6	0.610303	7	0.629059	N/A		4	0.374945	5	0.391961	4.5	0.383453	N/A	N/A		4	0.134438	2	0.175686	3	0.155062
AFUA_4G01550	#N/A	'aldehyde dehydrogenase, putative'		3	0.170467	6	0.428255	4.5	0.299361	N/A		3	0.197327	7	0.38506	5	0.291194	-0.650033	N/A		10	0.235841	11	0.678043	10.5	0.456942
AFUA_4G01590	#N/A	'hypothetical protein'		2	0.203452	3	0.383342	2.5	0.293397	N/A		1	0.117755	6	0.590875	3.5	0.354315	N/A	N/A		9	0.379993	1	0.110352	5	0.245172
AFUA_4G02677	#N/A	'hypothetical protein, pseudogene'		3	0.291307	2	0.243945	2.5	0.267626	N/A		14	1.57363	31	2.91409	22.5	2.24386	-0.676941	N/A		97	3.90932	31	3.2654	64	3.58736
AFUA_4G02700	#N/A	'metalloproteinase, putative'		1	0.0576623	1	0.072431	1	0.0650466	N/A		1	0.0667479	0	0	0.5	0.033374	N/A	N/A		10	0.239327	2	0.125103	6	0.182215
AFUA_4G02800	#N/A	'haemolysin-III family protein'		0	0	2	0.232376	1	0.116188	N/A		0	0	1	0.0895449	0.5	0.0447725	N/A	N/A		142	5.45153	40	4.01361	91	4.73257
AFUA_4G02820	#N/A	'methylisocitrate lyase'		4	0.42422	2	0.266436	3	0.345328	N/A		7	0.85936	3	0.308009	5	0.583684	1.26959	N/A		11	0.484199	0	0	5.5	0.2421
AFUA_4G03190	#N/A	'alpha,alpha-trehalose-phosphate synthase subunit TpsC'		1	0.0538874	0	0	0.5	0.0269437	N/A		0	0	0	0	0	0	N/A	N/A		2	0.0447319	0	0	1	0.022366
AFUA_4G03210	#N/A	'cutinase, putative'		2	0.235801	0	0	1	0.117901	N/A		3	0.409434	4	0.45655	3.5	0.432992	N/A	N/A		18	0.880825	10	1.27898	14	1.0799
AFUA_4G03260	#N/A	'epoxide hydrolase, putative'		0	0	0	0	0	0	N/A		0	0	0	0	0	0	N/A	N/A		0	0	0	0	0	0
AFUA_4G03270	#N/A	'epoxide hydrolase, putative'		1	0.129097	0	0	0.5	0.0645485	N/A		0	0	1	0.124976	0.5	0.0624882	N/A	N/A		1	0.0535817	1	0.140043	1	0.0968125
AFUA_4G03550	#N/A	'hypothetical protein'		3	0.319297	1	0.133692	2	0.226495	N/A		0	0	4	0.41214	2	0.20607	N/A	N/A		13	0.574272	6	0.692741	9.5	0.633506
AFUA_4G03615	#N/A	'conidiation protein Con-6, putative'		3	0.634829	2	0.531616	2.5	0.583222	N/A		1	0.244952	0	0	0.5	0.122476	N/A	N/A		1	0.0878286	2	0.459104	1.5	0.273466
AFUA_4G04020	#N/A	'FKBP-type peptidyl-prolyl isomerase, putative'		1	0.126548	1	0.15896	1	0.142754	N/A		1	0.146488	3	0.367526	2	0.257007	N/A	N/A		7	0.367666	2	0.274556	4.5	0.321111
AFUA_4G06430	#N/A	'hypothetical protein'		2	0.386735	2	0.485787	2	0.436261	N/A		0	0	1	0.187195	0.5	0.0935976	N/A	N/A		4	0.321029	2	0.419526	3	0.370277
AFUA_4G07450	#N/A	'hypothetical protein'		2	0.964758	1	0.605928	1.5	0.785343	N/A		0	0	1	0.466982	0.5	0.233491	N/A	N/A		9	1.8019	2	1.04656	5.5	1.42423
AFUA_4G08150	#N/A	'conserved hypothetical protein'		1	0.0981646	2	0.246614	1.5	0.172389	N/A		0	0	0	0	0	0	N/A	N/A		7	0.285203	1	0.106488	4	0.195845
AFUA_4G08220	#N/A	'cytochrome P450 monooxygenase, putative'		4	0.706476	4	0.887422	4	0.796949	N/A		2	0.408897	2	0.341963	2	0.37543	N/A	N/A		9	0.659752	1	0.191595	5	0.425673
AFUA_4G09290	#N/A	'hypothetical protein'		5	0.940487	4	0.945095	4.5	0.942791	N/A		1	0.217735	3	0.54628	2	0.382008	N/A	N/A		3	0.234209	2	0.408092	2.5	0.321151
AFUA_4G10900	#N/A	'hypothetical protein'		1	0.534062	0	0	0.5	0.267031	N/A		0	0	2	1.03403	1	0.517015	N/A	N/A		0	0	1	0.579345	0.5	0.289673
AFUA_4G11120	#N/A	'hypothetical protein'		2	0.571481	1	0.358925	1.5	0.465203	N/A		0	0	2	0.553239	1	0.27662	N/A	N/A		3	0.35579	3	0.929905	3	0.642847
AFUA_4G12420	#N/A	'hypothetical protein'		7	2.03255	0	0	3.5	1.01627	N/A		0	0	2	0.562191	1	0.281096	N/A	N/A		10	1.20516	2	0.629968	6	0.917562
AFUA_4G13620	#N/A	'hypothetical protein'		2	0.866884	0	0	1	0.433442	N/A		0	0	0	0	0	0	N/A	N/A		7	1.2593	7	3.29135	7	2.27533
AFUA_4G13810	#N/A	'F-box domain protein'		1	0.131365	1	0.165011	1	0.148188	N/A		1	0.152064	2	0.254344	1.5	0.203204	N/A	N/A		3	0.163569	1	0.142504	2	0.153037
AFUA_4G14120	#N/A	'cutinase, putative'		1	0.117746	2	0.295807	1.5	0.206777	N/A		3	0.408897	0	0	1.5	0.204448	N/A	N/A		4	0.195482	0	0	2	0.097741
AFUA_4G14150	#N/A	'Diacylglycerol acyltransferase family'		7	0.235846	5	0.211608	6	0.223727	N/A		0	0	6	0.195701	3	0.0978504	N/A	N/A		1	0.013984	2	0.073098	1.5	0.043541
AFUA_4G14170	#N/A	'conserved hypothetical protein'		0	0	1	0.171021	0.5	0.0855103	N/A		4	0.630408	4	0.527214	4	0.578811	N/A	N/A		8	0.45207	7	1.03385	7.5	0.742963
AFUA_4G14200	#N/A	'conserved hypothetical protein'		4	0.282146	2	0.177205	3	0.229676	N/A		3	0.244952	6	0.40971	4.5	0.327331	N/A	N/A		2	0.0585524	3	0.229552	2.5	0.144052
AFUA_4G14460	#N/A	'conserved hypothetical protein'		1	0.0934609	2	0.234797	1.5	0.164129	N/A		1	0.108187	0	0	0.5	0.0540936	N/A	N/A		5	0.193955	11	1.11524	8	0.654597
AFUA_4G14470	#N/A	'hypothetical protein'		0	0	0	0	0	0	N/A		0	0	0	0	0	0	N/A	N/A		1	0.0706628	2	0.369374	1.5	0.220018
AFUA_4G14480	#N/A	'conserved hypothetical protein'		0	0	3	0.630798	1.5	0.315399	N/A		0	0	0	0	0	0	N/A	N/A		5	0.347382	5	0.907929	5	0.627656
AFUA_4G14490	#N/A	'extracellular dihydrogeodin oxidase/laccase, putative'		0	0	0	0	0	0	N/A		1	0.0488063	0	0	0.5	0.0244031	N/A	N/A		4	0.0699987	8	0.365902	6	0.217951
AFUA_4G14705	#N/A	'hypothetical protein'		1	0.130982	2	0.329059	1.5	0.23002	N/A		0	0	3	0.380402	1.5	0.190201	N/A	N/A		5	0.27182	0	0	2.5	0.13591
AFUA_5G00150	#N/A	'thioesterase domain protein'		0	0	0	0	0	0	N/A		0	0	0	0	0	0	N/A	N/A		4	0.174423	0	0	2	0.0872115
AFUA_5G00160	#N/A	'MFS transporter, putative'		1	0.0614959	0	0	0.5	0.0307479	N/A		1	0.0711856	2	0.119066	1.5	0.0951257	N/A	N/A		0	0	0	0	0	0
AFUA_5G00180	#N/A	'DUF221 membrane protein, putative'		0	0	0	0	0	0	N/A		2	0.15618	0	0	1	0.0780901	N/A	N/A		0	0	0	0	0	0
AFUA_5G00200	#N/A	'conserved hypothetical protein'		3	0.502178	2	0.420532	2.5	0.461355	N/A		0	0	0	0	0	0	N/A	N/A		2	0.138953	0	0	1	0.0694763
AFUA_5G00210	#N/A	'hypothetical protein'		1	0.159082	0	0	0.5	0.0795412	N/A		0	0	1	0.154005	0.5	0.0770023	N/A	N/A		2	0.132054	0	0	1	0.0660271
AFUA_5G00280	#N/A	'MFS sugar transporter, putative'		2	0.0826935	4	0.207747	3	0.14522	N/A		3	0.143585	3	0.120081	3	0.131833	N/A	N/A		17	0.291737	4	0.17941	10.5	0.235573
AFUA_5G00320	#N/A	'hypothetical protein'		4	0.969973	1	0.304602	2.5	0.637287	N/A		5	1.40351	7	1.64327	6	1.52339	0.0284049	N/A		14	1.40905	6	1.57833	10	1.49369
AFUA_5G00330	#N/A	'conserved hypothetical protein'		4	0.326263	4	0.409828	4	0.368046	N/A		14	1.32185	6	0.473774	10	0.897813	0.938153	N/A		12	0.406247	6	0.530891	9	0.468569
AFUA_5G00370	#N/A	'amino acid permease, putative'		0	0	0	0	0	0	N/A		0	0	0	0	0	0	N/A	N/A		0	0	0	0	0	0
AFUA_5G00380	#N/A	'TPR domain protein'		2	0.102423	1	0.064328	1.5	0.0833754	N/A		5	0.296403	5	0.247884	5	0.272144	-1.74091	N/A		49	1.04151	14	0.777751	31.5	0.909631
AFUA_5G00400	#N/A	'aminotransferase, classes I and II family, putative'		4	0.260443	2	0.163574	3	0.212008	N/A		0	0	0	0	0	0	N/A	N/A		1	0.0270242	2	0.141263	1.5	0.0841435
AFUA_5G00420	#N/A	'MFS transporter, putative'		0	0	1	0.0668858	0.5	0.0334429	N/A		0	0	1	0.0515481	0.5	0.0257741	N/A	N/A		0	0	0	0	0	0
AFUA_5G00430	#N/A	'MFS transporter, putative'		4	0.175754	1	0.0551922	2.5	0.115473	N/A		0	0	1	0.042536	0.5	0.021268	N/A	N/A		2	0.0364734	0	0	1	0.0182367
AFUA_5G00435	#N/A	'C6 finger domain protein, putative'		5	0.239005	4	0.240176	4.5	0.23959	N/A		1	0.0553329	1	0.0462752	1	0.050804	N/A	N/A		2	0.0396796	2	0.103708	2	0.0716938
AFUA_5G00440	#N/A	'GNAT family N-acetyltransferase, putative'		0	0	0	0	0	0	N/A		0	0	0	0	0	0	N/A	N/A		0	0	0	0	0	0
AFUA_5G00460	#N/A	'FAD dependent oxidoreductase, putative'		0	0	2	0.138711	1	0.0693554	N/A		0	0	0	0	0	0	N/A	N/A		2	0.045833	1	0.0598954	1.5	0.0528642
AFUA_5G00470	#N/A	'general amidase GmdB'		0	0	0	0	0	0	N/A		0	0	0	0	0	0	N/A	N/A		1	0.0194766	0	0	0.5	0.00973831
AFUA_5G00480	#N/A	'exoinulinase InuD'		1	0.0414614	1	0.0520807	1	0.046771	N/A		0	0	1	0.040138	0.5	0.020069	N/A	N/A		5	0.0860428	0	0	2.5	0.0430214
AFUA_5G00530	#N/A	'inulinase, putative'		5	0.282679	4	0.284064	4.5	0.283372	N/A		3	0.196332	7	0.383119	5	0.289726	0.0140605	N/A		14	0.328513	4	0.245318	9	0.286916
AFUA_5G00550	#N/A	'endoglycoceramidase, putative'		9	0.51763	7	0.505717	8	0.511673	N/A		1	0.0665768	5	0.278393	3	0.172485	N/A	N/A		2	0.0477427	4	0.249564	3	0.148653
AFUA_5G00560	#N/A	'hypothetical protein'		4	0.300075	2	0.188466	3	0.24427	N/A		1	0.0868393	0	0	0.5	0.0434196	N/A	N/A		4	0.124546	0	0	2	0.0622731
AFUA_5G00570	#N/A	'conserved hypothetical protein'		1	0.0333541	0	0	0.5	0.016677	N/A		1	0.0386096	2	0.0645789	1.5	0.0515942	N/A	N/A		0	0	1	0.0361822	0.5	0.0180911
AFUA_5G00620	#N/A	'integral membrane protein, putative'		0	0	1	0.0845481	0.5	0.042274	N/A		0	0	0	0	0	0	N/A	N/A		4	0.111746	0	0	2	0.0558729
AFUA_5G00660	#N/A	'hypothetical protein'		3	0.186922	0	0	1.5	0.0934609	N/A		3	0.216375	2	0.120637	2.5	0.168506	N/A	N/A		6	0.155164	2	0.135181	4	0.145172
AFUA_5G00750	#N/A	'hypothetical protein'		2	0.879632	2	1.10493	2	0.99228	N/A		6	3.0547	2	0.851555	4	1.95313	N/A	N/A		4	0.730182	5	2.38554	4.5	1.55786
AFUA_5G00900	#N/A	'G-protein signalling regulator, putative'		12	1.24183	6	0.779949	9	1.01089	N/A		4	0.479168	2	0.200366	3	0.339767	N/A	N/A		7	0.300663	0	0	3.5	0.150332
AFUA_5G00940	#N/A	'hypothetical protein'		6	1.66153	6	2.08708	6	1.87431	N/A		0	0	3	0.804246	1.5	0.402123	N/A	N/A		3	0.344808	4	1.20161	3.5	0.773207
AFUA_5G00975	#N/A	'DUF614 domain protein'		0	0	0	0	0	0	N/A		0	0	0	0	0	0	N/A	N/A		0	0	0	0	0	0
AFUA_5G00978	#N/A	'flavin-containing amine oxidase, psedogene'		0	0	0	0	0	0	N/A		0	0	0	0	0	0	N/A	N/A		0	0	0	0	0	0
AFUA_5G00990	#N/A	'hypothetical protein'		4	1.47086	3	1.38569	3.5	1.42827	N/A		8	3.40524	3	1.06793	5.5	2.23659	0.297914	N/A		16	2.44192	3	1.19668	9.5	1.8193
AFUA_5G01040	#N/A	'oxidoreductase, short-chain dehydrogenase/reductase family, putative'		0	0	8	1.12142	4	0.560709	N/A		6	0.775073	6	0.648198	6	0.711636	-0.302964	N/A		17	0.787398	8	0.968458	12.5	0.877928
AFUA_5G01110	#N/A	'conserved hypothetical protein'		0	0	0	0	0	0	N/A		0	0	0	0	0	0	N/A	N/A		1	0.365091	0	0	0.5	0.182546
AFUA_5G01130	#N/A	'conserved hypothetical protein'		3	0.392372	1	0.164289	2	0.278331	N/A		0	0	2	0.253232	1	0.126616	N/A	N/A		1	0.0542847	0	0	0.5	0.0271424
AFUA_5G01140	#N/A	'plasma membrane ammonium transporter (Ato3), putative'		1	0.0872787	2	0.219266	1.5	0.153272	N/A		1	0.101031	1	0.0844928	1	0.0927618	N/A	N/A		0	0	0	0	0	0
AFUA_5G01260	#N/A	'ankyrin repeat protein'		2	0.202763	0	0	1	0.101381	N/A		0	0	0	0	0	0	N/A	N/A		3	0.126235	5	0.549887	4	0.338061
AFUA_5G01340	#N/A	'lysophospholipase Plb2'		8	0.365282	8	0.45884	8	0.412061	N/A		0	0	4	0.176811	2	0.0884057	N/A	N/A		4	0.0758052	3	0.148595	3.5	0.1122
AFUA_5G01610	#N/A	'hypothetical protein'		0	0	0	0	0	0	N/A		0	0	1	0.419607	0.5	0.209803	N/A	N/A		3	0.5397	0	0	1.5	0.26985
AFUA_5G01720	#N/A	'hypothetical protein'		0	0	1	0.481635	0.5	0.240817	N/A		0	0	1	0.37119	0.5	0.185595	N/A	N/A		0	0	1	0.41594	0.5	0.20797
AFUA_5G01790	#N/A	'hypothetical protein'		0	0	0	0	0	0	N/A		0	0	2	0.761917	1	0.380959	N/A	N/A		5	0.816651	0	0	2.5	0.408326
AFUA_5G02710	#N/A	'hypothetical protein'		0	0	0	0	0	0	N/A		0	0	0	0	0	0	N/A	N/A		0	0	0	0	0	0
AFUA_5G06640	#N/A	'hypothetical protein'		2	0.0904005	1	0.0567771	1.5	0.0735888	N/A		3	0.156967	0	0	1.5	0.0784835	N/A	N/A		1	0.0187604	1	0.0490328	1	0.0338966
AFUA_5G06830	#N/A	'dsRNA-specific ribonuclease III, putative'		2	0.373844	1	0.234797	1.5	0.30432	N/A		1	0.216375	2	0.361911	1.5	0.289143	N/A	N/A		17	1.31889	21	4.25819	19	2.78854
AFUA_5G06850	#N/A	'hypothetical protein'		8	0.381595	7	0.419414	7.5	0.400504	N/A		2	0.11043	2	0.0923536	2	0.101392	N/A	N/A		2	0.0395952	2	0.103488	2	0.0715414
AFUA_5G09880	#N/A	'hypothetical protein'		0	0	2	1.4449	1	0.722452	N/A		0	0	0	0	0	0	N/A	N/A		1	0.238714	0	0	0.5	0.119357
AFUA_5G10070	#N/A	'3-hydroxyacyl-CoA dehydrogenase, putative'		5	0.213219	9	0.482093	7	0.347656	N/A		8	0.394904	4	0.16513	6	0.280017	N/A	-0.312144		2	0.0353986	2	0.0925191	2	0.0639588
AFUA_5G10080	#N/A	'conserved hypothetical protein'		5	0.53855	3	0.405892	4	0.472221	N/A		1	0.124682	0	0	0.5	0.0623408	N/A	N/A		6	0.26823	3	0.350528	4.5	0.309379
AFUA_5G10100	#N/A	'conserved hypothetical protein'		2	0.504059	2	0.633161	2	0.56861	N/A		8	2.33393	3	0.731954	5.5	1.53294	0.147837	N/A		16	1.67368	4	1.0936	10	1.38364
AFUA_5G10110	#N/A	'conserved hypothetical protein'		1	0.162541	1	0.204171	1	0.183356	N/A		1	0.188152	3	0.472057	2	0.330105	N/A	N/A		7	0.472238	1	0.176323	4	0.32428
AFUA_5G10130	#N/A	'bZIP transcription factor, putative'		2	0.221537	4	0.556556	3	0.389046	N/A		0	0	0	0	0	0	N/A	N/A		4	0.183898	0	0	2	0.0919489
AFUA_5G10140	#N/A	'MFS multidrug transporter, putative'		3	0.354168	2	0.296586	2.5	0.325377	N/A		6	0.819946	1	0.114288	3.5	0.467117	N/A	N/A		8	0.391993	2	0.256132	5	0.324062
AFUA_5G10170	#N/A	'pectin lyase'		1	0.0677662	6	0.510737	3.5	0.289251	N/A		10	0.784439	3	0.196809	6.5	0.490624	0.0772519	N/A		20	0.562527	5	0.367561	12.5	0.465044
AFUA_5G10340	#N/A	'MFS transporter, putative'		1	0.0519528	3	0.195777	2	0.123865	N/A		0	0	1	0.0502945	0.5	0.0251472	N/A	N/A		1	0.021563	3	0.169074	2	0.0953183
AFUA_5G10400	#N/A	'sexual development protein (LsdA), putative'		1	0.078773	4	0.395795	2.5	0.237284	N/A		1	0.091185	0	0	0.5	0.0455925	N/A	N/A		4	0.130779	3	0.256357	3.5	0.193568
AFUA_5G10440	#N/A	'hypothetical protein'		3	0.91866	2	0.769301	2.5	0.84398	N/A		0	0	0	0	0	0	N/A	N/A		2	0.254193	1	0.332184	1.5	0.293189
AFUA_5G11180	#N/A	'hypothetical protein'		1	0.467304	0	0	0.5	0.233652	N/A		2	1.08187	3	1.35717	2.5	1.21952	N/A	N/A		10	1.93955	4	2.02771	7	1.98363
AFUA_5G13680	#N/A	'hypothetical protein'		1	0.25562	1	0.32109	1	0.288355	N/A		0	0	3	0.742381	1.5	0.37119	N/A	N/A		4	0.42438	1	0.277294	2.5	0.350837
AFUA_5G13690	#N/A	'DUF74 domain protein'		4	0.941968	2	0.591615	3	0.766791	N/A		1	0.272598	1	0.227975	1	0.250287	N/A	N/A		6	0.586446	1	0.255459	3.5	0.420953
AFUA_5G13820	#N/A	'conserved hypothetical protein'		1	0.0883095	2	0.221855	1.5	0.155082	N/A		1	0.102224	2	0.170981	1.5	0.136603	N/A	N/A		3	0.109959	1	0.0957973	2	0.102878
AFUA_5G14090	#N/A	'cell-associated beta-galactosidase, putative'		8	0.244892	3	0.115356	5.5	0.180124	N/A		1	0.0354349	2	0.0592689	1.5	0.0473519	N/A	N/A		5	0.0635266	1	0.0332071	3	0.0483669
AFUA_5G14100	#N/A	'conserved hypothetical protein'		8	0.921412	11	1.59144	9.5	1.25642	N/A		0	0	1	0.1115	0.5	0.05575	N/A	N/A		6	0.286824	0	0	3	0.143412
AFUA_5G14110	#N/A	'hypothetical protein'		2	0.486301	3	0.916281	2.5	0.701291	N/A		0	0	0	0	0	0	N/A	N/A		1	0.10092	0	0	0.5	0.0504598
AFUA_5G14130	#N/A	'NmrA-like family protein'		4	0.331079	5	0.519846	4.5	0.425463	N/A		2	0.191623	3	0.240383	2.5	0.216003	N/A	N/A		7	0.240475	2	0.179576	4.5	0.210025
AFUA_5G14190	#N/A	'beta-glucanase, putative'		3	0.147328	2	0.123374	2.5	0.135351	N/A		4	0.227389	4	0.190167	4	0.208778	N/A	N/A		4	0.0815311	4	0.213093	4	0.147312
AFUA_5G14280	#N/A	'integral membrane protein'		0	0	3	0.731835	1.5	0.365917	N/A		0	0	0	0	0	0	N/A	N/A		3	0.241814	2	0.421342	2.5	0.331578
AFUA_5G14560	#N/A	'cellulase family protein'		5	0.365022	2	0.183405	3.5	0.274214	N/A		5	0.422538	1	0.0706742	3	0.246606	N/A	N/A		14	0.424207	5	0.395973	9.5	0.41009
AFUA_5G14620	#N/A	'hypothetical protein'		1	0.152589	1	0.191671	1	0.17213	N/A		0	0	0	0	0	0	N/A	N/A		0	0	0	0	0	0
AFUA_5G14630	#N/A	'conserved hypothetical protein'		1	0.221537	0	0	0.5	0.110768	N/A		0	0	0	0	0	0	N/A	N/A		0	0	0	0	0	0
AFUA_5G15080	#N/A	'Rho-associated protein kinase, putative'		4	1.18445	1	0.371956	2.5	0.778205	N/A		0	0	1	0.286662	0.5	0.143331	N/A	N/A		1	0.122902	0	0	0.5	0.061451
AFUA_5G15102	#N/A	'telomere-associated RecQ helicase, pseudogene'		1	0.0200856	1	0.02523	1	0.0226578	N/A		3	0.0697514	1	0.0194445	2	0.0445979	N/A	N/A		4	0.0333461	1	0.0217887	2.5	0.0275674
AFUA_5G15140	#N/A	'hypothetical protein'		0	0	0	0	0	0	N/A		0	0	0	0	0	0	N/A	N/A		0	0	0	0	0	0
AFUA_5G15150	#N/A	'telomere-associated RecQ helicase, putative'		1	0.0489484	0	0	0.5	0.0244742	N/A		0	0	0	0	0	0	N/A	N/A		0	0	0	0	0	0
AFUA_6G00150	#N/A	'conserved hypothetical protein'		0	0	0	0	0	0	N/A		0	0	0	0	0	0	N/A	N/A		0	0	0	0	0	0
AFUA_6G00193	#N/A	'hypothetical protein'		2	0.191715	1	0.120409	1.5	0.156062	N/A		0	0	4	0.37119	2	0.185595	N/A	N/A		2	0.0795712	1	0.103985	1.5	0.0917781
AFUA_6G00196	#N/A	'conserved hypothetical protein'		0	0	2	0.451714	1	0.225857	N/A		0	0	1	0.174065	0.5	0.0870326	N/A	N/A		2	0.149256	0	0	1	0.0746279
AFUA_6G00210	#N/A	'monocarboxylate transporter, putative'		0	0	0	0	0	0	N/A		2	0.275125	1	0.115044	1.5	0.195085	N/A	N/A		12	0.591883	10	1.28914	11	0.940511
AFUA_6G00240	#N/A	'4-hydroxyphenylpyruvate dioxygenase, putative'		3	0.168335	0	0	1.5	0.0841674	N/A		1	0.064953	1	0.0543206	1	0.0596368	N/A	N/A		8	0.186313	3	0.182608	5.5	0.18446
AFUA_6G00250	#N/A	'GPI anchored protein, putative'		0	0	0	0	0	0	N/A		1	0.0948491	1	0.0793229	1	0.087086	N/A	N/A		1	0.0340085	0	0	0.5	0.0170042
AFUA_6G00260	#N/A	'phosphatidylserine decarboxylase family protein'		2	0.148424	1	0.0932197	1.5	0.120822	N/A		2	0.171811	3	0.21553	2.5	0.19367	N/A	N/A		12	0.369621	4	0.322018	8	0.34582
AFUA_6G00350	#N/A	'hypothetical protein'		3	0.76468	0	0	1.5	0.38234	N/A		3	0.885169	6	1.48054	4.5	1.18286	N/A	N/A		14	1.48111	3	0.829517	8.5	1.15531
AFUA_6G00450	#N/A	'feruloyl esterase, putative'		0	0	0	0	0	0	N/A		2	0.126968	2	0.106184	2	0.116576	N/A	N/A		2	0.0455248	3	0.178478	2.5	0.112001
AFUA_6G00460	#N/A	'hypothetical protein'		0	0	1	0.13417	0.5	0.0670849	N/A		0	0	1	0.103403	0.5	0.0517015	N/A	N/A		3	0.132998	3	0.347607	3	0.240302
AFUA_6G00570	#N/A	'conserved hypothetical protein'		0	0	0	0	0	0	N/A		0	0	0	0	0	0	N/A	N/A		1	0.0310846	0	0	0.5	0.0155423
AFUA_6G00590	#N/A	'secreted peptide, putative'		1	0.339858	2	0.853807	1.5	0.596833	N/A		1	0.393408	0	0	0.5	0.196704	N/A	N/A		0	0	0	0	0	0
AFUA_6G00610	#N/A	'hypothetical protein'		7	1.81519	16	5.21168	11.5	3.51344	N/A		1	0.300173	1	0.251036	1	0.275605	N/A	N/A		0	0	0	0	0	0
AFUA_6G01800	#N/A	'endoglucanase, putative'		3	0.194626	3	0.244474	3	0.21955	N/A		15	1.12646	8	0.502436	11.5	0.814449	1.28408	N/A		17	0.45775	3	0.211128	10	0.334439
AFUA_6G01880	#N/A	'hypothetical protein'		1	0.39352	0	0	0.5	0.19676	N/A		1	0.455525	1	0.380959	1	0.418242	N/A	N/A		6	0.979982	1	0.426886	3.5	0.703434
AFUA_6G03190	#N/A	'hypothetical protein'		0	0	1	0.118137	0.5	0.0590684	N/A		0	0	2	0.182093	1	0.0910467	N/A	N/A		12	0.468419	0	0	6	0.234209
AFUA_6G03200	#N/A	'solute symporter family transporter'		1	0.0428065	2	0.107541	1.5	0.0751736	N/A		0	0	2	0.0828803	1	0.0414402	N/A	N/A		1	0.0177668	3	0.139308	2	0.0785376
AFUA_6G03220	#N/A	'hypothetical protein'		0	0	4	1.61581	2	0.807904	N/A		0	0	0	0	0	0	N/A	N/A		0	0	0	0	0	0
AFUA_6G03270	#N/A	'hypothetical protein'		0	0	0	0	0	0	N/A		0	0	0	0	0	0	N/A	N/A		0	0	0	0	0	0
AFUA_6G03280	#N/A	'swollenin, putative'		3	0.155498	4	0.260433	3.5	0.207966	N/A		0	0	1	0.0501783	0.5	0.0250891	N/A	N/A		8	0.172105	4	0.224911	6	0.198508
AFUA_6G03515	#N/A	'predicted protein, pseudogene'		1	0.314816	0	0	0.5	0.157408	N/A		0	0	1	0.304767	0.5	0.152383	N/A	N/A		2	0.261328	0	0	1	0.130664
AFUA_6G03550	#N/A	'conserved hypothetical protein'		1	0.228301	4	1.1471	2.5	0.687701	N/A		1	0.264274	5	1.10507	3	0.684672	N/A	N/A		7	0.663296	3	0.742977	5	0.703136
AFUA_6G04370	#N/A	'hypothetical protein'		4	0.351164	1	0.110276	2.5	0.23072	N/A		2	0.203248	3	0.254966	2.5	0.229107	N/A	N/A		20	0.728754	7	0.666644	13.5	0.697699
AFUA_6G06360	#N/A	'mating alpha-pheromone PpgA'		3	0.871092	6	2.1884	4.5	1.52975	N/A		0	0	0	0	0	0	N/A	N/A		9	1.08464	2	0.629968	5.5	0.857304
AFUA_6G07660	#N/A	'conserved hypothetical protein'		6	0.720662	3	0.452621	4.5	0.586642	N/A		2	0.278072	4	0.465106	3	0.371589	N/A	N/A		14	0.697925	4	0.521178	9	0.609552
AFUA_6G08060	#N/A	'hypothetical protein'		2	0.776818	0	0	1	0.388409	N/A		1	0.449609	0	0	0.5	0.224805	N/A	N/A		1	0.161209	0	0	0.5	0.0806046
AFUA_6G09530	#N/A	'hypothetical protein'		1	0.388409	0	0	0.5	0.194204	N/A		0	0	0	0	0	0	N/A	N/A		0	0	0	0	0	0
AFUA_6G09540	#N/A	'endoglucanase, putative'		2	0.18071	1	0.113497	1.5	0.147103	N/A		0	0	1	0.0874709	0.5	0.0437354	N/A	N/A		1	0.0375018	0	0	0.5	0.0187509
AFUA_6G09550	#N/A	'RTA1 domain protein, putative'		2	0.184804	3	0.348206	2.5	0.266505	N/A		2	0.213923	0	0	1	0.106962	N/A	N/A		4	0.153406	1	0.100237	2.5	0.126821
AFUA_6G09560	#N/A	'conserved hypothetical protein'		1	0.293211	1	0.368309	1	0.33076	N/A		0	0	0	0	0	0	N/A	N/A		2	0.243394	0	0	1	0.121697
AFUA_6G09570	#N/A	'conserved hypothetical protein'		1	0.0776818	2	0.195156	1.5	0.136419	N/A		5	0.449609	2	0.150404	3.5	0.300007	N/A	N/A		4	0.128967	5	0.421342	4.5	0.275155
AFUA_6G09780	#N/A	'class V chitinase, putative'		5	0.133834	2	0.067245	3.5	0.10054	N/A		2	0.0619688	3	0.0777374	2.5	0.0698531	N/A	N/A		1	0.0111096	3	0.0871092	2	0.0491094
AFUA_6G09785	#N/A	'conserved hypothetical protein'		3	0.530902	2	0.444586	2.5	0.487744	N/A		0	0	1	0.171319	0.5	0.0856593	N/A	N/A		1	0.0734503	1	0.191972	1	0.132711
AFUA_6G09790	#N/A	'LysM domain protein, putative'		0	0	0	0	0	0	N/A		0	0	0	0	0	0	N/A	N/A		1	0.0307255	1	0.0803053	1	0.0555154
AFUA_6G09800	#N/A	'ankyrin repeat protein'		0	0	1	0.064623	0.5	0.0323115	N/A		3	0.178658	3	0.149413	3	0.164035	N/A	N/A		11	0.234881	0	0	5.5	0.11744
AFUA_6G09890	#N/A	'hypothetical protein'		2	0.548761	1	0.344656	1.5	0.446709	N/A		3	0.952842	2	0.531245	2.5	0.742043	N/A	N/A		6	0.68329	3	0.892936	4.5	0.788113
AFUA_6G10170	#N/A	'spherulin 4 family protein'		0	0	2	0.482666	1	0.241333	N/A		3	0.667193	0	0	1.5	0.333597	N/A	N/A		3	0.239225	1	0.208416	2	0.22382
AFUA_6G10180	#N/A	'spherulin 4 family protein, putative'		0	0	0	0	0	0	N/A		0	0	0	0	0	0	N/A	N/A		0	0	1	0.263767	0.5	0.131884
AFUA_6G10190	#N/A	'hypothetical protein'		0	0	3	0.261289	1.5	0.130644	N/A		1	0.0802626	4	0.268496	2.5	0.174379	N/A	N/A		5	0.143892	2	0.150433	3.5	0.147163
AFUA_6G10200	#N/A	'conserved hypothetical protein'		3	0.307972	1	0.12895	2	0.218461	N/A		2	0.237665	2	0.198761	2	0.218213	N/A	N/A		1	0.0426079	2	0.222723	1.5	0.132666
AFUA_6G10250	#N/A	'tripeptidyl peptidase Sed1'		5	0.21161	4	0.212646	4.5	0.212128	N/A		2	0.0979809	3	0.122913	2.5	0.110447	N/A	N/A		5	0.0878286	3	0.137731	4	0.11278
AFUA_6G11090	#N/A	'conserved hypothetical protein'		0	0	0	0	0	0	N/A		0	0	1	0.689354	0.5	0.344677	N/A	N/A		0	0	1	0.772461	0.5	0.38623
AFUA_6G11610	#N/A	'1,4-beta-D-glucan-cellobiohydrolyase, putative'		0	0	0	0	0	0	N/A		0	0	0	0	0	0	N/A	N/A		0	0	0	0	0	0
AFUA_6G11690	#N/A	'hypothetical protein'		0	0	1	0.276232	0.5	0.138116	N/A		6	1.52735	2	0.425777	4	0.976563	N/A	N/A		2	0.182546	0	0	1	0.0912728
AFUA_6G11700	#N/A	'hypothetical protein'		0	0	0	0	0	0	N/A		0	0	4	0.226194	2	0.113097	N/A	N/A		3	0.072733	3	0.190098	3	0.131415
AFUA_6G11710	#N/A	'conserved hypothetical protein'		0	0	2	0.387961	1	0.19398	N/A		0	0	0	0	0	0	N/A	N/A		1	0.0640952	0	0	0.5	0.0320476
AFUA_6G11770	#N/A	'NmrA-like family protein'		5	0.419264	3	0.315989	4	0.367626	N/A		0	0	0	0	0	0	N/A	N/A		2	0.0696062	1	0.0909627	1.5	0.0802844
AFUA_6G11800	#N/A	'RTA1 domain protein, putative'		0	0	0	0	0	0	N/A		1	0.105121	0	0	0.5	0.0525606	N/A	N/A		2	0.0753832	1	0.0985122	1.5	0.0869477
AFUA_6G11900	#N/A	'hypothetical protein'		0	0	0	0	0	0	N/A		0	0	0	0	0	0	N/A	N/A		0	0	0	0	0	0
AFUA_6G11920	#N/A	'MFS alpha-glucoside transporter, putative'		2	0.103189	6	0.388853	4	0.246021	N/A		3	0.179172	6	0.299685	4.5	0.239428	N/A	N/A		10	0.214142	4	0.223876	7	0.219009
AFUA_6G11960	#N/A	'conserved hypothetical protein'		2	0.146725	5	0.460763	3.5	0.303744	N/A		1	0.0849221	1	0.0710209	1	0.0779715	N/A	N/A		11	0.334941	1	0.079583	6	0.207262
AFUA_6G11970	#N/A	'WSC domain protein, putative'		0	0	1	0.0726645	0.5	0.0363322	N/A		0	0	0	0	0	0	N/A	N/A		0	0	0	0	0	0
AFUA_6G11980	#N/A	'exo-beta-1,3-glucanase, putative'		1	0.0307585	0	0	0.5	0.0153792	N/A		1	0.035605	2	0.0595533	1.5	0.0475792	N/A	N/A		6	0.0765978	6	0.200199	6	0.138398
AFUA_6G12100	#N/A	'nitrilase family protein'		0	0	3	0.394986	1.5	0.197493	N/A		0	0	0	0	0	0	N/A	N/A		0	0	1	0.113703	0.5	0.0568517
AFUA_6G12110	#N/A	'salicylate synthetase, putative'		0	0	0	0	0	0	N/A		0	0	0	0	0	0	N/A	N/A		3	0.0796279	1	0.0693728	2	0.0745003
AFUA_6G12120	#N/A	'BNR/Asp-box repeat domain protein'		0	0	0	0	0	0	N/A		0	0	0	0	0	0	N/A	N/A		1	0.0308528	1	0.080638	1	0.0557454
AFUA_6G12130	#N/A	'C6 transcription factor, putative'		3	0.123983	0	0	1.5	0.0619916	N/A		3	0.143519	3	0.120026	3	0.131772	N/A	N/A		13	0.22299	3	0.134496	8	0.178743
AFUA_6G12140	#N/A	'hypothetical protein'		2	0.194415	2	0.244209	2	0.219312	N/A		3	0.337572	4	0.376418	3.5	0.356995	N/A	N/A		16	0.645535	1	0.10545	8.5	0.375492
AFUA_6G12145	#N/A	'hypothetical protein'		3	1.06812	2	0.894465	2.5	0.981295	N/A		7	2.88499	6	2.06806	6.5	2.47653	-0.273816	N/A		17	2.51218	9	3.47607	13	2.99412
AFUA_6G12210	#N/A	'endo-1,4-beta-xylanase (XynG1), putative'		1	0.126015	0	0	0.5	0.0630073	N/A		0	0	1	0.121992	0.5	0.0609962	N/A	N/A		0	0	0	0	0	0
AFUA_6G13720	#N/A	'class V chitinase, putative'		4	0.0804505	5	0.12632	4.5	0.103385	N/A		4	0.0931269	3	0.0584119	3.5	0.0757694	N/A	N/A		7	0.0584342	5	0.10909	6	0.0837621
AFUA_6G14010	#N/A	'GPI anchored protein, putative'		0	0	1	0.153128	0.5	0.0765642	N/A		0	0	1	0.118014	0.5	0.0590072	N/A	N/A		15	0.758953	5	0.66121	10	0.710081
AFUA_6G14540	#N/A	'endo-1,3(4)-beta-glucanase, putative'		0	0	0	0	0	0	N/A		1	0.107293	0	0	0.5	0.0536466	N/A	N/A		6	0.230822	0	0	3	0.115411
AFUA_6G14550	#N/A	'xylosidase/arabinosidase, putative'		2	0.112505	3	0.21198	2.5	0.162242	N/A		1	0.0651158	3	0.16337	2	0.114243	N/A	N/A		3	0.0700426	4	0.244088	3.5	0.157065
AFUA_6G14560	#N/A	'hexose transporter, putative'		1	0.0524693	1	0.0659079	1	0.0591886	N/A		3	0.18221	0	0	1.5	0.0911051	N/A	N/A		4	0.0871095	1	0.0569182	2.5	0.0720138
AFUA_6G14570	#N/A	'conserved hypothetical protein'		1	0.0480828	0	0	0.5	0.0240414	N/A		0	0	0	0	0	0	N/A	N/A		0	0	1	0.0521597	0.5	0.0260799
AFUA_6G14580	#N/A	'C6 finger domain protein, putative'		2	0.242493	1	0.152301	1.5	0.197397	N/A		0	0	2	0.234753	1	0.117376	N/A	N/A		5	0.251617	1	0.131527	3	0.191572
AFUA_6G14590	#N/A	'MFS alpha-glucoside transporter, putative'		0	0	1	0.0634587	0.5	0.0317293	N/A		0	0	0	0	0	0	N/A	N/A		0	0	0	0	0	0
AFUA_6G14600	#N/A	'beta-glucosidase, putative'		1	0.0593403	0	0	0.5	0.0296701	N/A		0	0	0	0	0	0	N/A	N/A		2	0.0492583	1	0.0643717	1.5	0.056815
AFUA_6G14610	#N/A	'alfa-L-rhamnosidase, putative'		3	0.0982363	6	0.246794	4.5	0.172515	N/A		1	0.037905	1	0.0317002	1	0.0348026	N/A	N/A		5	0.0679549	1	0.0355219	3	0.0517384
AFUA_6G14620	#N/A	'fungal alpha-L-arabinofuranosidase, putative'		3	0.176967	3	0.222293	3	0.19963	N/A		6	0.409703	6	0.342637	6	0.37617	0.42796	N/A		15	0.367252	3	0.191972	9	0.279612
AFUA_6G14670	#N/A	'hypothetical protein'		0	0	1	0.133692	0.5	0.0668461	N/A		0	0	4	0.41214	2	0.20607	N/A	N/A		1	0.0441747	0	0	0.5	0.0220874
AFUA_6G14690	#N/A	'telomere-associated RecQ helicase, putative'		3	0.202078	1	0.0846115	2	0.143345	N/A		3	0.233918	7	0.456464	5	0.345191	0.468974	N/A		10	0.279574	3	0.219212	6.5	0.249393
AFUA_6G14700	#N/A	'hypothetical protein'		0	0	4	1.07081	2	0.535404	N/A		0	0	0	0	0	0	N/A	N/A		0	0	0	0	0	0
AFUA_7G00090	#N/A	'telomere-associated RecQ helicase, putative'		0	0	0	0	0	0	N/A		0	0	0	0	0	0	N/A	N/A		0	0	0	0	0	0
AFUA_7G00110	#N/A	'secretory lipase, putative'		2	0.127266	3	0.239793	2.5	0.183529	N/A		4	0.294638	5	0.308009	4.5	0.301323	N/A	N/A		17	0.448985	2	0.138057	9.5	0.293521
AFUA_7G00120	#N/A	'metallo-beta-lactamase domain protein'		3	0.258566	6	0.649583	4.5	0.454074	N/A		2	0.199538	5	0.417188	3.5	0.308363	N/A	N/A		12	0.429272	1	0.0934967	6.5	0.261384
AFUA_7G00170	#N/A	'dimethylallyl tryptophan synthase GliD1'		8	0.527004	11	0.910226	9.5	0.718615	N/A		5	0.381277	6	0.382637	5.5	0.381957	N/A	-0.91181		1	0.0273416	1	0.0714611	1	0.0494014
AFUA_7G00180	#N/A	'NAD dependent epimerase/dehydratase, putative'		3	0.283932	8	0.951077	5.5	0.617504	N/A		2	0.219113	1	0.091623	1.5	0.155368	N/A	N/A		0	0	0	0	0	0
AFUA_7G00190	#N/A	'hypothetical protein'		1	0.0801809	0	0	0.5	0.0400905	N/A		0	0	0	0	0	0	N/A	N/A		0	0	0	0	0	0
AFUA_7G00260	#N/A	'squalene-hopene-cyclase, putative'		2	0.0866884	4	0.217783	3	0.152236	N/A		3	0.150521	6	0.251764	4.5	0.201143	N/A	N/A		8	0.14392	14	0.658271	11	0.401095
AFUA_7G00290	#N/A	'cytochrome P450 monooxygenase, putative'		3	0.182858	2	0.153128	2.5	0.167993	N/A		0	0	1	0.0590072	0.5	0.0295036	N/A	N/A		8	0.202388	1	0.066121	4.5	0.134254
AFUA_7G00310	#N/A	'hypothetical protein'		0	0	0	0	0	0	N/A		0	0	0	0	0	0	N/A	N/A		0	0	0	0	0	0
AFUA_7G00485	#N/A	'predicted protein, pseudogene'		5	0.906287	3	0.683046	4	0.794667	N/A		5	1.04909	4	0.701887	4.5	0.875488	N/A	N/A		10	0.752309	4	0.786505	7	0.769407
AFUA_7G00535	#N/A	'predicted protein, pseudogene'		0	0	2	0.307931	1	0.153965	N/A		0	0	1	0.118659	0.5	0.0593296	N/A	N/A		1	0.0508734	0	0	0.5	0.0254367
AFUA_7G00590	#N/A	'salicylate hydroxylase, putative'		4	0.153766	3	0.144862	3.5	0.149314	N/A		1	0.0444986	1	0.0372145	1	0.0408565	N/A	N/A		7	0.111686	0	0	3.5	0.055843
AFUA_7G00600	#N/A	'hydrolase, CocE/NonD family, putative'		8	0.381392	5	0.299422	6.5	0.340407	N/A		5	0.275929	0	0	2.5	0.137965	N/A	N/A		1	0.0197871	1	0.0517163	1	0.0357517
AFUA_7G00609	#N/A	'predicted protein'		0	0	0	0	0	0	N/A		0	0	0	0	0	0	N/A	N/A		1	0.0895176	0	0	0.5	0.0447588
AFUA_7G00610	#N/A	'conserved hypothetical protein'		1	0.163429	0	0	0.5	0.0817144	N/A		0	0	0	0	0	0	N/A	N/A		0	0	0	0	0	0
AFUA_7G00630	#N/A	'PutA family dehydrogenase, putative'		0	0	0	0	0	0	N/A		0	0	0	0	0	0	N/A	N/A		0	0	0	0	0	0
AFUA_7G00640	#N/A	'aromatic ring-opening dioxygenase family protein'		3	0.215679	6	0.541839	4.5	0.378759	N/A		2	0.166442	1	0.0695982	1.5	0.11802	N/A	N/A		1	0.0298392	3	0.233966	2	0.131903
AFUA_7G00670	#N/A	'chitin binding domain protein Peritrophin-A, putative'		2	0.672078	0	0	1	0.336039	N/A		0	0	0	0	0	0	N/A	N/A		2	0.278946	10	3.64532	6	1.96213
AFUA_7G00810	#N/A	'hypothetical protein'		5	1.10768	2	0.556556	3.5	0.83212	N/A		0	0	3	0.643397	1.5	0.321698	N/A	N/A		10	0.919489	2	0.480642	6	0.700066
AFUA_7G00830	#N/A	'alpha/beta hydrolase, putative'		5	0.413087	1	0.103778	3	0.258432	N/A		3	0.286905	2	0.159961	2.5	0.223433	N/A	N/A		0	0	0	0	0	0
AFUA_7G00890	#N/A	'hypothetical protein'		0	0	1	0.139656	0.5	0.0698281	N/A		1	0.128699	5	0.538157	3	0.333428	N/A	N/A		7	0.323018	4	0.482429	5.5	0.402723
AFUA_7G00960	#N/A	'extracellular cysteine-rich protein, putative'		7	0.290767	1	0.0521771	4	0.171472	N/A		1	0.0480832	0	0	0.5	0.0240416	N/A	N/A		6	0.103443	3	0.135181	4.5	0.119312
AFUA_7G01100	#N/A	'conserved hypothetical protein'		0	0	0	0	0	0	N/A		1	0.125283	0	0	0.5	0.0626416	N/A	N/A		2	0.0898415	0	0	1	0.0449208
AFUA_7G01102	#N/A	'conserved hypothetical protein'		0	0	0	0	0	0	N/A		0	0	0	0	0	0	N/A	N/A		0	0	0	0	0	0
AFUA_7G01105	#N/A	'conserved hypothetical protein'		0	0	0	0	0	0	N/A		0	0	0	0	0	0	N/A	N/A		0	0	0	0	0	0
AFUA_7G01118	#N/A	'hypothetical protein'		0	0	0	0	0	0	N/A		0	0	0	0	0	0	N/A	N/A		1	0.141058	0	0	0.5	0.070529
AFUA_7G01130	#N/A	'hypothetical protein'		4	0.394818	5	0.619926	4.5	0.507372	N/A		2	0.228514	4	0.382216	3	0.305365	N/A	N/A		13	0.532575	5	0.535369	9	0.533972
AFUA_7G01160	#N/A	'cytochrome P450 alkane hydroxylase, putative'		1	0.0505194	0	0	0.5	0.0252597	N/A		2	0.116959	0	0	1	0.0584796	N/A	N/A		11	0.230649	4	0.219212	7.5	0.22493
AFUA_7G01180	#N/A	'extracellular lipase, putative'		5	0.228301	1	0.057355	3	0.142828	N/A		47	2.48418	44	1.94492	45.5	2.21455	-0.601438	N/A		203	3.84711	58	2.87285	130.5	3.35998
AFUA_7G01250	#N/A	'hypothetical protein'		2	0.287572	0	0	1	0.143786	N/A		1	0.166442	2	0.278393	1.5	0.222417	N/A	N/A		6	0.35807	10	1.55978	8	0.958923
AFUA_7G02250	#N/A	'conserved hypothetical protein'		1	0.262346	1	0.32954	1	0.295943	N/A		0	0	0	0	0	0	N/A	N/A		3	0.326661	0	0	1.5	0.16333
AFUA_7G04030	#N/A	'hypothetical protein'		6	1.78849	0	0	3	0.894244	N/A		3	1.03515	5	1.44283	4	1.23899	N/A	N/A		8	0.989749	2	0.646711	5	0.81823
AFUA_7G04630	#N/A	'hypothetical protein'		2	1.10768	0	0	1	0.553842	N/A		0	0	1	0.536164	0.5	0.268082	N/A	N/A		6	1.37923	3	1.80241	4.5	1.59082
AFUA_7G04910	#N/A	'phosphatidylglycerol specific phospholipase Plc-C'		0	0	0	0	0	0	N/A		0	0	0	0	0	0	N/A	N/A		0	0	0	0	0	0
AFUA_7G04940	#N/A	'conserved hypothetical protein'		0	0	0	0	0	0	N/A		0	0	0	0	0	0	N/A	N/A		2	0.210392	0	0	1	0.105196
AFUA_7G05090	#N/A	'glucuronyl hydrolase, putative'		2	0.106622	5	0.334826	3.5	0.220724	N/A		2	0.123422	0	0	1	0.0617111	N/A	N/A		6	0.13276	4	0.231325	5	0.182043
AFUA_7G05100	#N/A	'hexose transporter protein'		3	0.167706	2	0.140439	2.5	0.154072	N/A		0	0	1	0.0541175	0.5	0.0270587	N/A	N/A		4	0.0928082	4	0.242567	4	0.167688
AFUA_7G05170	#N/A	'conserved hypothetical protein'		1	0.333541	0	0	0.5	0.16677	N/A		0	0	2	0.645789	1	0.322894	N/A	N/A		0	0	0	0	0	0
AFUA_7G05190	#N/A	'MFS alpha-glucoside transporter, putative'		1	0.0546755	4	0.274717	2.5	0.164696	N/A		1	0.0632905	0	0	0.5	0.0316453	N/A	N/A		6	0.136158	2	0.118623	4	0.127391
AFUA_7G06180	#N/A	'hypothetical protein'		0	0	1	0.0849944	0.5	0.0424972	N/A		3	0.234977	1	0.0655042	2	0.150241	N/A	N/A		5	0.14042	2	0.146802	3.5	0.143611
AFUA_7G06230	#N/A	'hypothetical protein, pseudogene'		1	0.0971022	0	0	0.5	0.0485511	N/A		0	0	1	0.0940028	0.5	0.0470014	N/A	N/A		2	0.0806046	0	0	1	0.0403023
AFUA_7G06470	#N/A	'hypothetical protein'		0	0	1	1.10493	0.5	0.552464	N/A		1	1.01823	0	0	0.5	0.509117	N/A	N/A		4	1.46036	0	0	2	0.730182
AFUA_7G06720	#N/A	'tannase, putative'		0	0	0	0	0	0	N/A		0	0	0	0	0	0	N/A	N/A		0	0	0	0	0	0
AFUA_7G06730	#N/A	'FAD monooxygenase, putative'		1	0.228301	3	0.860325	2	0.544313	N/A		1	0.264274	0	0	0.5	0.132137	N/A	N/A		3	0.28427	0	0	1.5	0.142135
AFUA_7G06740	#N/A	'endoglucanase, putative'		0	0	2	0.288242	1	0.144121	N/A		1	0.132813	1	0.111072	1	0.121943	N/A	N/A		1	0.0476206	0	0	0.5	0.0238103
AFUA_7G06810	#N/A	'L-amino acid oxidase LaoA'		0	0	0	0	0	0	N/A		0	0	0	0	0	0	N/A	N/A		0	0	0	0	0	0
AFUA_7G06940	#N/A	'fungal specific transcription factor, putative'		0	0	1	0.0924549	0.5	0.0462275	N/A		0	0	0	0	0	0	N/A	N/A		2	0.0610981	0	0	1	0.0305491
AFUA_7G06950	#N/A	'oxidoreductase, putative'		2	0.162984	2	0.204728	2	0.183856	N/A		2	0.188664	1	0.0788906	1.5	0.133778	N/A	N/A		7	0.236762	3	0.265204	5	0.250983
AFUA_7G06960	#N/A	'monooxygenase, putative'		5	0.297291	1	0.0746869	3	0.185989	N/A		4	0.275308	6	0.345362	5	0.310335	N/A	N/A		6	0.148069	2	0.128999	4	0.138534
AFUA_7G06990	#N/A	'GDP-D-mannose dehydratase, putative'		0	0	0	0	0	0	N/A		0	0	0	0	0	0	N/A	N/A		0	0	0	0	0	0
AFUA_7G07020	#N/A	'hypothetical protein'		0	0	0	0	0	0	N/A		1	0.251476	1	0.210311	1	0.230894	N/A	N/A		0	0	0	0	0	0
AFUA_7G07050	#N/A	'hypothetical protein'		1	0.125136	0	0	0.5	0.062568	N/A		3	0.43456	0	0	1.5	0.21728	N/A	N/A		3	0.155813	0	0	1.5	0.0779065
AFUA_7G08270	#N/A	'hypothetical protein'		2	0.575144	1	0.361226	1.5	0.468185	N/A		1	0.332884	1	0.278393	1	0.305638	N/A	N/A		3	0.35807	1	0.311955	2	0.335013
AFUA_7G08300	#N/A	'hypothetical protein'		1	0.125136	1	0.157186	1	0.141161	N/A		0	0	1	0.121142	0.5	0.0605708	N/A	N/A		0	0	0	0	0	0
AFUA_7G08380	#N/A	'hypothetical protein'		3	0.326659	3	0.410325	3	0.368492	N/A		4	0.504174	2	0.210822	3	0.357498	N/A	N/A		3	0.13558	1	0.118119	2	0.126849
AFUA_7G08390	#N/A	'hypothetical protein'		0	0	0	0	0	0	N/A		0	0	1	0.0924027	0.5	0.0462014	N/A	N/A		0	0	0	0	0	0
AFUA_7G08420	#N/A	'hypothetical protein'		0	0	0	0	0	0	N/A		0	0	2	0.396614	1	0.198307	N/A	N/A		0	0	0	0	0	0
AFUA_7G08430	#N/A	'hypothetical protein'		3	0.464883	2	0.389301	2.5	0.427092	N/A		0	0	0	0	0	0	N/A	N/A		6	0.3859	1	0.1681	3.5	0.277
AFUA_7G08440	#N/A	'hypothetical protein'		6	1.10768	0	0	3	0.553842	N/A		0	0	0	0	0	0	N/A	N/A		4	0.306496	64	12.8171	34	6.56181
AFUA_7G08480	#N/A	'SWI/SNF family DNA-dependent ATPase, putative'		4	0.168969	3	0.159184	3.5	0.164077	N/A		1	0.0488982	0	0	0.5	0.0244491	N/A	N/A		5	0.0876632	2	0.0916479	3.5	0.0896555
AFUA_7G08490	#N/A	'class V chitinase, putative'		0	0	0	0	0	0	N/A		0	0	0	0	0	0	N/A	N/A		0	0	0	0	0	0
AFUA_7G08610	#N/A	'Ankyrin repeat protein'		6	0.819383	1	0.171541	3.5	0.495462	N/A		0	0	1	0.132205	0.5	0.0661024	N/A	N/A		7	0.396766	1	0.148143	4	0.272454
AFUA_8G00270	#N/A	'conserved hypothetical protein'		0	0	1	0.0748854	0.5	0.0374427	N/A		3	0.207029	5	0.288567	4	0.247798	N/A	N/A		7	0.173206	5	0.323356	6	0.248281
AFUA_8G00595	#N/A	'Ham1 family pyrophosphatase, putative'		1	0.166153	1	0.208708	1	0.187431	N/A		3	0.576999	4	0.643397	3.5	0.610198	N/A	N/A		5	0.344808	4	0.720963	4.5	0.532886
AFUA_8G00880	#N/A	'hypothetical protein'		9	2.01372	0	0	4.5	1.00686	N/A		6	1.55401	7	1.51623	6.5	1.53512	0.748266	N/A		4	0.371464	6	1.45631	5	0.913887
AFUA_8G00990	#N/A	'F-box domain protein'		2	0.559018	0	0	1	0.279509	N/A		0	0	0	0	0	0	N/A	N/A		3	0.348031	0	0	1.5	0.174015
AFUA_8G01000	#N/A	'ankyrin repeat protein'		1	0.115473	1	0.145048	1	0.130261	N/A		0	0	0	0	0	0	N/A	N/A		4	0.191708	2	0.250528	3	0.221118
AFUA_8G01170	#N/A	'hypothetical protein'		0	0	0	0	0	0	N/A		0	0	0	0	0	0	N/A	N/A		0	0	0	0	0	0
AFUA_8G01180	#N/A	'MFS sugar transporter, putative'		1	0.0568583	4	0.285685	2.5	0.171271	N/A		1	0.0658173	0	0	0.5	0.0329087	N/A	N/A		1	0.0235991	2	0.123359	1.5	0.0734789
AFUA_8G01190	#N/A	'isoamyl alcohol oxidase, putative'		5	0.189608	2	0.0952684	3.5	0.142438	N/A		0	0	3	0.110133	1.5	0.0550667	N/A	N/A		4	0.0629574	1	0.041137	2.5	0.0520472
AFUA_8G01200	#N/A	'hypothetical protein'		0	0	0	0	0	0	N/A		0	0	0	0	0	0	N/A	N/A		0	0	0	0	0	0
AFUA_8G01210	#N/A	'enoyl-CoA hydratase/isomerase family protein'		3	0.247624	2	0.207364	2.5	0.227494	N/A		3	0.286642	0	0	1.5	0.143321	N/A	N/A		2	0.0685176	1	0.0895401	1.5	0.0790288
AFUA_8G01250	#N/A	'GNAT family acetyltransferase, putative'		2	0.258939	1	0.16263	1.5	0.210785	N/A		0	0	2	0.250674	1	0.125337	N/A	N/A		4	0.214945	3	0.421342	3.5	0.318144
AFUA_8G01320	#N/A	'hypothetical protein'		0	0	0	0	0	0	N/A		0	0	0	0	0	0	N/A	N/A		0	0	0	0	0	0
AFUA_8G01460	#N/A	'hypothetical protein'		6	3.26263	4	2.73218	5	2.99741	N/A		7	4.40617	0	0	3.5	2.20309	N/A	N/A		4	0.902771	3	1.76964	3.5	1.3362
AFUA_8G01490	#N/A	'endoglucanase, putative'		2	0.0663873	3	0.125086	2.5	0.0957367	N/A		9	0.345815	3	0.0964024	6	0.221109	N/A	N/A		2	0.0275541	1	0.0360082	1.5	0.0317811
AFUA_8G01500	#N/A	'Pfs domain protein, putative'		2	0.156584	6	0.590066	4	0.373325	N/A		1	0.0906281	0	0	0.5	0.045314	N/A	N/A		7	0.227465	0	0	3.5	0.113733
AFUA_8G01610	#N/A	'hypothetical protein'		0	0	1	0.086761	0.5	0.0433805	N/A		0	0	1	0.0668657	0.5	0.0334329	N/A	N/A		0	0	3	0.224781	1.5	0.11239
AFUA_8G01630	#N/A	'pyridine nucleotide-disulphide oxidoreductase family protein'		4	0.29107	3	0.274216	3.5	0.282643	N/A		2	0.168467	4	0.28178	3	0.225123	N/A	N/A		11	0.332224	6	0.473626	8.5	0.402925
AFUA_8G01640	#N/A	'NRPS-like enzyme, putative'		1	0.0294655	1	0.0370123	1	0.0332389	N/A		0	0	1	0.028525	0.5	0.0142625	N/A	N/A		0	0	2	0.0639278	1	0.0319639
AFUA_8G01650	#N/A	'hypothetical protein'		2	0.996916	0	0	1	0.498458	N/A		0	0	2	0.965095	1	0.482548	N/A	N/A		10	2.06885	2	1.08144	6	1.57515
AFUA_8G01790	#N/A	'integral membrane protein, putative'		0	0	2	0.177066	1	0.088533	N/A		1	0.0815866	1	0.0682314	1	0.074909	N/A	N/A		2	0.0585064	4	0.305829	3	0.182168
AFUA_8G01795	#N/A	'hypothetical protein'		1	0.343764	5	2.15905	3	1.25141	N/A		0	0	3	0.998374	1.5	0.499187	N/A	N/A		5	0.713397	3	1.11874	4	0.916066
AFUA_8G01950	#N/A	'hypothetical protein'		2	0.258939	1	0.16263	1.5	0.210785	N/A		1	0.14987	4	0.501348	2.5	0.325609	N/A	N/A		6	0.322418	2	0.280895	4	0.301657
AFUA_8G02080	#N/A	'conserved hypothetical protein'		0	0	0	0	0	0	N/A		0	0	0	0	0	0	N/A	N/A		0	0	0	0	0	0
AFUA_8G02100	#N/A	'beta-glucosidase, putative'		3	0.108623	3	0.136444	3	0.122533	N/A		1	0.0419127	5	0.175259	3	0.108586	N/A	N/A		9	0.135252	4	0.157111	6.5	0.146181
AFUA_8G02150	#N/A	'acetylornithine aminotransferase, putative'		1	0.0525307	1	0.0659851	1	0.0592579	N/A		1	0.0608078	0	0	0.5	0.0304039	N/A	N/A		2	0.0436057	1	0.0569848	1.5	0.0502953
AFUA_8G02160	#N/A	'aldehyde dehydrogenase family protein'		3	0.172433	2	0.144398	2.5	0.158415	N/A		3	0.199602	0	0	1.5	0.0998012	N/A	N/A		3	0.0715682	2	0.124702	2.5	0.0981352
AFUA_8G02210	#N/A	'alpha-ketoglutarate-dependent taurine dioxygenase'		4	0.273962	0	0	2	0.136981	N/A		1	0.0792823	1	0.0663042	1	0.0727933	N/A	N/A		3	0.0852809	0	0	1.5	0.0426404
AFUA_8G02220	#N/A	'conserved hypothetical protein'		0	0	0	0	0	0	N/A		0	0	0	0	0	0	N/A	N/A		0	0	0	0	0	0
AFUA_8G02230	#N/A	'serine-leucine-rich repeat protein'		1	0.117438	7	1.03262	4	0.575026	N/A		2	0.271884	0	0	1	0.135942	N/A	N/A		6	0.292455	2	0.254791	4	0.273623
AFUA_8G02240	#N/A	'F-box domain protein'		1	0.0557976	2	0.140177	1.5	0.0979874	N/A		0	0	0	0	0	0	N/A	N/A		1	0.0231588	2	0.121057	1.5	0.072108
AFUA_8G02260	#N/A	'neutral amino acid permease'		2	0.107452	5	0.337433	3.5	0.222442	N/A		1	0.0621915	2	0.104022	1.5	0.0831069	N/A	N/A		8	0.178392	4	0.233126	6	0.205759
AFUA_8G02270	#N/A	'dihydrodipicolinate synthetase family protein'		2	0.201397	5	0.63245	3.5	0.416924	N/A		1	0.116565	0	0	0.5	0.0582827	N/A	N/A		2	0.0835899	0	0	1	0.041795
AFUA_8G02290	#N/A	'conserved hypothetical protein'		5	0.363838	2	0.18281	3.5	0.273324	N/A		1	0.0842334	1	0.0704449	1	0.0773391	N/A	N/A		5	0.151011	4	0.31575	4.5	0.233381
AFUA_8G02300	#N/A	'FMN-dependent dehydrogenase family protein'		4	0.244809	3	0.230633	3.5	0.237721	N/A		1	0.0708457	0	0	0.5	0.0354228	N/A	N/A		3	0.0762059	0	0	1.5	0.038103
AFUA_8G02320	#N/A	'capsule polysaccharide synthase Cps1, putative'		1	0.0495978	1	0.062301	1	0.0559494	N/A		0	0	1	0.0480147	0.5	0.0240073	N/A	N/A		0	0	0	0	0	0
AFUA_8G02330	#N/A	'endoglucanase, putative'		7	0.348921	0	0	3.5	0.17446	N/A		0	0	2	0.0965095	1	0.0482548	N/A	N/A		2	0.041377	2	0.108144	2	0.0747607
AFUA_8G02335	#N/A	'conserved hypothetical protein'		0	0	0	0	0	0	N/A		0	0	0	0	0	0	N/A	N/A		0	0	0	0	0	0
AFUA_8G02340	#N/A	'hypothetical protein'		0	0	2	0.683046	1	0.341523	N/A		0	0	1	0.263208	0.5	0.131604	N/A	N/A		0	0	0	0	0	0
AFUA_8G02360	#N/A	'TRI7-like toxin biosynthesis protein, putative'		1	0.0459408	5	0.288537	3	0.167239	N/A		0	0	2	0.0889489	1	0.0444744	N/A	N/A		5	0.0953387	1	0.0498362	3	0.0725874
AFUA_8G02380	#N/A	'FAD-dependent monooxygenase, putative'		1	0.0560765	1	0.0704391	1	0.0632578	N/A		1	0.0649124	3	0.16286	2	0.113886	N/A	N/A		8	0.186197	2	0.121663	5	0.15393
AFUA_8G02410	#N/A	'UbiA prenyltransferase family protein'		5	0.394211	0	0	2.5	0.197106	N/A		2	0.18253	1	0.0763256	1.5	0.129428	N/A	N/A		1	0.0327235	2	0.171055	1.5	0.101889
AFUA_8G02540	#N/A	'hypothetical protein'		0	0	1	0.307091	0.5	0.153546	N/A		4	1.13199	2	0.473344	3	0.802665	N/A	N/A		4	0.405878	0	0	2	0.202939
AFUA_8G02600	#N/A	'short-chain dehydrogenase/reductase 2, putative'		0	0	0	0	0	0	N/A		0	0	0	0	0	0	N/A	N/A		0	0	0	0	0	0
AFUA_8G04070	#N/A	'glucosamine-6-phosphate deaminase, putative'		0	0	0	0	0	0	N/A		0	0	0	0	0	0	N/A	N/A		0	0	0	0	0	0
AFUA_8G05730	#N/A	'beta-glucosidase, putative'		1	0.24315	0	0	0.5	0.121575	N/A		0	0	0	0	0	0	N/A	N/A		1	0.10092	0	0	0.5	0.0504598
AFUA_8G05750	#N/A	'C6 finger domain protein, putative'		0	0	1	0.0916281	0.5	0.0458141	N/A		2	0.168878	0	0	1	0.0844388	N/A	N/A		5	0.151379	5	0.395651	5	0.273515
AFUA_8G05870	#N/A	'2-haloalkanoic acid dehalogenase, putative'		2	0.246152	0	0	1	0.123076	N/A		3	0.427406	3	0.357443	3	0.392425	N/A	N/A		16	0.817324	4	0.534047	10	0.675685
AFUA_8G05910	#N/A	'pectate lyase, putative'		5	0.539846	1	0.135623	3	0.337735	N/A		4	0.499927	5	0.522615	4.5	0.511271	N/A	N/A		5	0.224063	1	0.117124	3	0.170594
AFUA_8G05920	#N/A	'hypothetical protein'		0	0	0	0	0	0	N/A		0	0	0	0	0	0	N/A	N/A		0	0	0	0	0	0
AFUA_8G05940	#N/A	'conserved hypothetical protein'		5	0.418872	3	0.315693	4	0.367283	N/A		15	1.45462	9	0.729904	12	1.09226	-0.211569	N/A		44	1.52991	11	0.999655	27.5	1.26478
AFUA_8G05980	#N/A	'protein kinase, putative'		1	0.0542786	0	0	0.5	0.0271393	N/A		3	0.188493	3	0.157638	3	0.173066	N/A	N/A		13	0.292868	6	0.353285	9.5	0.323077
AFUA_8G06230	#N/A	'hypothetical protein'		3	0.26389	2	0.220985	2.5	0.242438	N/A		1	0.101823	2	0.170311	1.5	0.136067	N/A	N/A		0	0	1	0.0954216	0.5	0.0477108
AFUA_8G06240	#N/A	'hypothetical protein'		2	0.432397	2	0.543145	2	0.487771	N/A		1	0.250265	0	0	0.5	0.125132	N/A	N/A		2	0.179467	0	0	1	0.0897333
AFUA_8G06250	#N/A	'hypothetical glutamine rich protein'		4	0.42422	2	0.266436	3	0.345328	N/A		3	0.368297	6	0.616018	4.5	0.492158	N/A	N/A		8	0.352145	4	0.460189	6	0.406167
AFUA_8G06280	#N/A	'casein kinase family protein'		0	0	0	0	0	0	N/A		0	0	0	0	0	0	N/A	N/A		0	0	0	0	0	0
AFUA_8G06300	#N/A	'hypothetical protein'		0	0	1	0.114187	0.5	0.0570935	N/A		17	1.78887	30	2.64008	23.5	2.21447	N/A	N/A		3	0.113189	1	0.098612	2	0.105901
AFUA_8G06320	#N/A	'hypothetical protein'		5	1.48547	3	1.11956	4	1.30252	N/A		14	4.81469	16	4.60178	15	4.70823	N/A	N/A		3	0.369927	2	0.64457	2.5	0.507248
AFUA_8G06350	#N/A	'esterase family protein'		2	0.151048	4	0.37947	3	0.265259	N/A		22	1.92333	38	2.7783	30	2.35082	1.88241	N/A		25	0.783655	6	0.491566	15.5	0.637611
AFUA_8G06360	#N/A	'mutanase'		1	0.0405251	0	0	0.5	0.0202625	N/A		42	1.97024	46	1.80465	44	1.88744	1.9527	N/A		24	0.403678	13	0.571495	18.5	0.487587
AFUA_8G06500	#N/A	'hypothetical protein'		4	0.743043	2	0.466677	3	0.60486	N/A		0	0	1	0.179831	0.5	0.0899157	N/A	N/A		1	0.0771	0	0	0.5	0.03855
AFUA_8G06510	#N/A	'conserved hypothetical protein'		15	2.59313	29	6.29745	22	4.44529	N/A		8	1.60092	7	1.1715	7.5	1.38621	N/A	-1.68113		6	0.430512	2	0.375068	4	0.40279
AFUA_8G06520	#N/A	'peptidyl-arginine deiminase domain protein'		4	0.315646	5	0.495614	4.5	0.40563	N/A		13	1.18749	17	1.29868	15	1.24308	-1.24712	N/A		107	3.50449	28	2.39687	67.5	2.95068
AFUA_8G06530	#N/A	'MFS transporter, putative'		1	0.0658755	0	0	0.5	0.0329378	N/A		0	0	2	0.127546	1	0.0637728	N/A	N/A		7	0.191391	4	0.285844	5.5	0.238618
AFUA_8G06540	#N/A	'ornithine decarboxylase, putative'		2	0.120514	0	0	1	0.0602569	N/A		1	0.0697514	0	0	0.5	0.0348757	N/A	N/A		8	0.200077	1	0.065366	4.5	0.132721
AFUA_8G06600	#N/A	'oxidoreductase, putative'		0	0	1	0.12277	0.5	0.0613848	N/A		1	0.113137	1	0.0946172	1	0.103877	N/A	N/A		0	0	1	0.106024	0.5	0.053012
AFUA_8G06610	#N/A	'MFS transporter, putative'		0	0	0	0	0	0	N/A		0	0	0	0	0	0	N/A	N/A		2	0.0563378	1	0.0736233	1.5	0.0649806
AFUA_8G06620	#N/A	'hypothetical protein'		0	0	1	0.133218	0.5	0.0666091	N/A		7	0.85936	9	0.924027	8	0.891694	-0.163085	N/A		14	0.616253	12	1.38057	13	0.998411
AFUA_8G06640	#N/A	'ubiE/COQ5 methyltransferase, putative'		0	0	0	0	0	0	N/A		2	0.15151	0	0	1	0.0757548	N/A	N/A		1	0.0271621	0	0	0.5	0.0135811
AFUA_8G06670	#N/A	'short-chain dehydrogenase/reductase family protein, putative'		7	0.594751	6	0.640356	6.5	0.617553	N/A		3	0.295056	1	0.0822524	2	0.188654	N/A	N/A		5	0.176322	3	0.276506	4	0.226414
AFUA_8G06690	#N/A	'cytochrome P450 alkane hydroxylase'		0	0	0	0	0	0	N/A		0	0	0	0	0	0	N/A	N/A		1	0.0205742	0	0	0.5	0.0102871
AFUA_8G06710	#N/A	'hypothetical protein'		9	1.27567	7	1.24632	8	1.261	N/A		7	1.14853	2	0.274435	4.5	0.711481	N/A	N/A		8	0.470639	1	0.15376	4.5	0.312199
AFUA_8G06780	#N/A	'extracellular proline rich protein'		0	0	0	0	0	0	N/A		0	0	0	0	0	0	N/A	N/A		0	0	0	0	0	0
AFUA_8G06785	#N/A	'hypothetical protein'		0	0	0	0	0	0	N/A		0	0	0	0	0	0	N/A	N/A		0	0	0	0	0	0
AFUA_8G06790	#N/A	'hypothetical protein'		2	0.197409	0	0	1	0.0987046	N/A		0	0	1	0.095554	0.5	0.047777	N/A	N/A		2	0.0819347	14	1.49903	8	0.790484
AFUA_8G06800	#N/A	'hypothetical protein'		0	0	0	0	0	0	N/A		0	0	0	0	0	0	N/A	N/A		0	0	0	0	0	0
AFUA_8G06860	#N/A	'conserved hypothetical protein'		0	0	0	0	0	0	N/A		0	0	2	0.203178	1	0.101589	N/A	N/A		4	0.174219	0	0	2	0.0871095
AFUA_8G06890	#N/A	'extracellular exo-polygalacturonase, putative'		1	0.0701505	2	0.176235	1.5	0.123193	N/A		0	0	4	0.271645	2	0.135823	N/A	N/A		1	0.029116	0	0	0.5	0.014558
AFUA_8G06960	#N/A	'hypothetical protein'		1	0.0438741	5	0.275556	3	0.159715	N/A		4	0.203149	5	0.212368	4.5	0.207758	N/A	N/A		9	0.163889	0	0	4.5	0.0819447
AFUA_8G06970	#N/A	'beta-glucosidase'		2	0.102423	2	0.128656	2	0.115539	N/A		1	0.0592807	0	0	0.5	0.0296403	N/A	N/A		2	0.0425106	2	0.111107	2	0.076809
AFUA_8G06974	#N/A	'conserved hypothetical protein'		0	0	0	0	0	0	N/A		0	0	0	0	0	0	N/A	N/A		0	0	0	0	0	0
AFUA_8G07000	#N/A	'C6 transcription factor, putative'		8	0.30859	1	0.0484534	4.5	0.178522	N/A		2	0.0893033	1	0.0373425	1.5	0.0633229	N/A	N/A		8	0.12808	3	0.125533	5.5	0.126807
AFUA_8G07010	#N/A	'hypothetical protein'		0	0	0	0	0	0	N/A		0	0	0	0	0	0	N/A	N/A		1	0.153881	2	0.804381	1.5	0.479131
AFUA_8G07020	#N/A	'salicylate 1-monooxygenase'		2	0.135124	1	0.0848664	1.5	0.109995	N/A		1	0.0782077	2	0.130811	1.5	0.104509	N/A	N/A		15	0.420625	4	0.293163	9.5	0.356894
AFUA_8G07040	#N/A	'FAD-binding monooxygenase, putative'		3	0.690173	4	1.15592	3.5	0.923048	N/A		0	0	6	1.33629	3	0.668143	N/A	N/A		8	0.763883	5	1.24782	6.5	1.00585
AFUA_8G07250	#N/A	'pectin methylesterase family protein'		0	0	0	0	0	0	N/A		0	0	1	0.0681778	0.5	0.0340889	N/A	N/A		1	0.0292302	0	0	0.5	0.0146151
AFUA_8G07265	#N/A	'exopolygalacturonase, pseudogene'		4	0.329559	2	0.206984	3	0.268271	N/A		2	0.190743	1	0.0797599	1.5	0.135252	N/A	N/A		5	0.170979	1	0.0893756	3	0.130177
AFUA_8G07270	#N/A	'conserved hypothetical protein'		0	0	0	0	0	0	N/A		0	0	0	0	0	0	N/A	N/A		0	0	0	0	0	0
AFUA_8G07280	#N/A	'C6 transcription factor, putative'		4	0.172626	3	0.16263	3.5	0.167628	N/A		0	0	3	0.125337	1.5	0.0626685	N/A	N/A		2	0.0358242	2	0.0936316	2	0.0647279
AFUA_8G07290	#N/A	'hypothetical protein'		0	0	0	0	0	0	N/A		0	0	0	0	0	0	N/A	N/A		0	0	0	0	0	0
AFUA_8G07310	#N/A	'hypothetical protein'		31	3.0167	40	4.88948	35.5	3.95309	N/A		1	0.112646	5	0.471033	3	0.29184	N/A	N/A		5	0.201949	1	0.105564	3	0.153756
AFUA_8G07370	#N/A	'MFS transporter, putative'		8	0.413468	6	0.389525	7	0.401496	N/A		1	0.0598271	0	0	0.5	0.0299135	N/A	N/A		2	0.0429024	0	0	1	0.0214512
AFUA_8G07390	#N/A	'hypothetical protein'		1	0.586421	0	0	0.5	0.293211	N/A		1	0.678822	2	1.13541	1.5	0.907114	N/A	N/A		1	0.243394	0	0	0.5	0.121697
AFUA_8G07400	#N/A	'telomere-associated RecQ helicase, putative'		0	0	0	0	0	0	N/A		0	0	0	0	0	0	N/A	N/A		0	0	0	0	0	0
AFUA_m0010	#N/A	'cytochrome b'		0	0	0	0	0	0	N/A		1	0.0896889	0	0	0.5	0.0448445	N/A	N/A		0	0	0	0	0	0
AFUA_m0040	#N/A	'NADH dehydrogenase subunit 1'		2	0.168969	1	0.106123	1.5	0.137546	N/A		0	0	0	0	0	0	N/A	N/A		0	0	0	0	0	0
AFUA_m0060	#N/A	'NADH dehydrogenase subunit 4'		2	0.122321	3	0.230476	2.5	0.176398	N/A		2	0.141595	1	0.0592083	1.5	0.100402	N/A	N/A		0	0	0	0	0	0
AFUA_m0090	#N/A	'ATP synthase subunit 8'		3	1.83107	0	0	1.5	0.915535	N/A		0	0	0	0	0	0	N/A	N/A		3	0.759986	0	0	1.5	0.379993
AFUA_m0110	#N/A	'ATP synthase subunit 6'		4	0.463682	0	0	2	0.231841	N/A		4	0.536743	1	0.11222	2.5	0.324482	N/A	N/A		1	0.0481128	1	0.125749	1	0.0869311
AFUA_m0140	#N/A	'NADH dehydrogenase subunit 6'		0	0	0	0	0	0	N/A		0	0	0	0	0	0	N/A	N/A		0	0	0	0	0	0
AFUA_m0150	#N/A	'cytochrome oxidase subunit 3'		3	0.332305	2	0.278278	2.5	0.305292	N/A		2	0.256444	0	0	1	0.128222	N/A	N/A		0	0	0	0	0	0
AFUA_m0430	#N/A	'LAGLIDADG endonuclease family protein'		0	0	0	0	0	0	N/A		0	0	0	0	0	0	N/A	N/A		0	0	0	0	0	0
AFUA_m0440	#N/A	'hypothetical protein'		0	0	0	0	0	0	N/A		0	0	0	0	0	0	N/A	N/A		0	0	0	0	0	0
AFUA_m0460	#N/A	'ATP synthase subunit 9'		1	0.398766	0	0	0.5	0.199383	N/A		1	0.461599	1	0.386038	1	0.423819	N/A	N/A		0	0	1	0.432578	0.5	0.216289
AFUA_m0480	#N/A	'NADH dehydrogenase subunit 3'		0	0	1	0.276232	0.5	0.138116	N/A		0	0	0	0	0	0	N/A	N/A		0	0	0	0	0	0
AFUA_m0490	#N/A	'cytochrome oxidase subunit 2'		1	0.117746	0	0	0.5	0.058873	N/A		0	0	1	0.113988	0.5	0.0569938	N/A	N/A		0	0	0	0	0	0
AFUA_m0510	#N/A	'NADH dehydrogenase subunit 4L'		0	0	0	0	0	0	N/A		1	0.384666	0	0	0.5	0.192333	N/A	N/A		0	0	0	0	0	0
AFUA_m0520	#N/A	'NADH dehydrogenase subunit 5'		5	0.226229	2	0.113669	3.5	0.169949	N/A		1	0.0523751	0	0	0.5	0.0261875	N/A	N/A		1	0.0187793	1	0.0490822	1	0.0339307
AFUA_m0540	#N/A	'NADH dehydrogenase subunit 2'		2	0.106243	0	0	1	0.0531216	N/A		1	0.0614919	0	0	0.5	0.0307459	N/A	N/A		0	0	0	0	0	0
ERCC-00002		DQ459430		0	0	0	0	0	0	N/A		0	0	0	0	0	0	N/A	N/A		0	0	0	0	0	0
ERCC-00003		DQ516784		0	0	0	0	0	0	N/A		0	0	0	0	0	0	N/A	N/A		0	0	0	0	0	0
ERCC-00004		DQ516752		0	0	0	0	0	0	N/A		0	0	0	0	0	0	N/A	N/A		0	0	0	0	0	0
ERCC-00009		DQ668364		0	0	0	0	0	0	N/A		0	0	0	0	0	0	N/A	N/A		0	0	0	0	0	0
ERCC-00012		DQ883670		0	0	0	0	0	0	N/A		0	0	0	0	0	0	N/A	N/A		0	0	0	0	0	0
ERCC-00013		EF011062		0	0	0	0	0	0	N/A		0	0	0	0	0	0	N/A	N/A		0	0	0	0	0	0
ERCC-00014		DQ875385		0	0	0	0	0	0	N/A		0	0	0	0	0	0	N/A	N/A		0	0	0	0	0	0
ERCC-00016		DQ883664		0	0	0	0	0	0	N/A		0	0	0	0	0	0	N/A	N/A		0	0	0	0	0	0
ERCC-00017		DQ459420		0	0	0	0	0	0	N/A		0	0	0	0	0	0	N/A	N/A		0	0	0	0	0	0
ERCC-00019		DQ883651		0	0	0	0	0	0	N/A		0	0	0	0	0	0	N/A	N/A		0	0	0	0	0	0
ERCC-00022		DQ855004		0	0	0	0	0	0	N/A		0	0	0	0	0	0	N/A	N/A		0	0	0	0	0	0
ERCC-00024		DQ854993		0	0	0	0	0	0	N/A		0	0	0	0	0	0	N/A	N/A		0	0	0	0	0	0
ERCC-00025		DQ883689		0	0	0	0	0	0	N/A		0	0	0	0	0	0	N/A	N/A		0	0	0	0	0	0
ERCC-00028		DQ459419		0	0	0	0	0	0	N/A		0	0	0	0	0	0	N/A	N/A		0	0	0	0	0	0
ERCC-00031		DQ459431		0	0	0	0	0	0	N/A		0	0	0	0	0	0	N/A	N/A		0	0	0	0	0	0
ERCC-00033		DQ516796		0	0	0	0	0	0	N/A		0	0	0	0	0	0	N/A	N/A		0	0	0	0	0	0
ERCC-00034		DQ855001		0	0	0	0	0	0	N/A		0	0	0	0	0	0	N/A	N/A		0	0	0	0	0	0
ERCC-00035		DQ459413		0	0	0	0	0	0	N/A		0	0	0	0	0	0	N/A	N/A		0	0	0	0	0	0
ERCC-00039		DQ883656		0	0	0	0	0	0	N/A		0	0	0	0	0	0	N/A	N/A		0	0	0	0	0	0
ERCC-00040		DQ883661		0	0	0	0	0	0	N/A		0	0	0	0	0	0	N/A	N/A		0	0	0	0	0	0
ERCC-00041		EF011069		0	0	0	0	0	0	N/A		0	0	0	0	0	0	N/A	N/A		0	0	0	0	0	0
ERCC-00042		DQ516783		0	0	0	0	0	0	N/A		0	0	0	0	0	0	N/A	N/A		0	0	0	0	0	0
ERCC-00043		DQ516787		0	0	0	0	0	0	N/A		0	0	0	0	0	0	N/A	N/A		0	0	0	0	0	0
ERCC-00044		DQ459424		0	0	0	0	0	0	N/A		0	0	0	0	0	0	N/A	N/A		0	0	0	0	0	0
ERCC-00046		DQ516748		0	0	0	0	0	0	N/A		0	0	0	0	0	0	N/A	N/A		0	0	0	0	0	0
ERCC-00048		DQ883671		0	0	0	0	0	0	N/A		0	0	0	0	0	0	N/A	N/A		0	0	0	0	0	0
ERCC-00051		DQ516740		0	0	0	0	0	0	N/A		0	0	0	0	0	0	N/A	N/A		0	0	0	0	0	0
ERCC-00053		DQ516785		0	0	0	0	0	0	N/A		0	0	0	0	0	0	N/A	N/A		0	0	0	0	0	0
ERCC-00054		DQ516731		0	0	0	0	0	0	N/A		0	0	0	0	0	0	N/A	N/A		0	0	0	0	0	0
ERCC-00057		DQ668366		0	0	0	0	0	0	N/A		0	0	0	0	0	0	N/A	N/A		0	0	0	0	0	0
ERCC-00058		DQ459418		0	0	0	0	0	0	N/A		0	0	0	0	0	0	N/A	N/A		0	0	0	0	0	0
ERCC-00059		DQ668356		0	0	0	0	0	0	N/A		0	0	0	0	0	0	N/A	N/A		0	0	0	0	0	0
ERCC-00060		DQ516763		0	0	0	0	0	0	N/A		0	0	0	0	0	0	N/A	N/A		0	0	0	0	0	0
ERCC-00061		DQ459426		0	0	0	0	0	0	N/A		0	0	0	0	0	0	N/A	N/A		0	0	0	0	0	0
ERCC-00062		DQ516786		0	0	0	0	0	0	N/A		0	0	0	0	0	0	N/A	N/A		0	0	0	0	0	0
ERCC-00067		DQ883653		0	0	0	0	0	0	N/A		0	0	0	0	0	0	N/A	N/A		0	0	0	0	0	0
ERCC-00069		DQ459421		0	0	0	0	0	0	N/A		0	0	0	0	0	0	N/A	N/A		0	0	0	0	0	0
ERCC-00071		DQ883654		0	0	0	0	0	0	N/A		0	0	0	0	0	0	N/A	N/A		0	0	0	0	0	0
ERCC-00073		DQ668358		0	0	0	0	0	0	N/A		0	0	0	0	0	0	N/A	N/A		0	0	0	0	0	0
ERCC-00074		DQ516754		0	0	0	0	0	0	N/A		0	0	0	0	0	0	N/A	N/A		0	0	0	0	0	0
ERCC-00075		DQ516778		0	0	0	0	0	0	N/A		0	0	0	0	0	0	N/A	N/A		0	0	0	0	0	0
ERCC-00076		DQ883650		0	0	0	0	0	0	N/A		0	0	0	0	0	0	N/A	N/A		0	0	0	0	0	0
ERCC-00077		DQ516742		0	0	0	0	0	0	N/A		0	0	0	0	0	0	N/A	N/A		0	0	0	0	0	0
ERCC-00078		DQ883673		0	0	0	0	0	0	N/A		0	0	0	0	0	0	N/A	N/A		0	0	0	0	0	0
ERCC-00079		DQ883652		0	0	0	0	0	0	N/A		0	0	0	0	0	0	N/A	N/A		0	0	0	0	0	0
ERCC-00081		DQ854991		0	0	0	0	0	0	N/A		0	0	0	0	0	0	N/A	N/A		0	0	0	0	0	0
ERCC-00083		DQ516780		0	0	0	0	0	0	N/A		0	0	0	0	0	0	N/A	N/A		0	0	0	0	0	0
ERCC-00084		DQ883682		0	0	0	0	0	0	N/A		0	0	0	0	0	0	N/A	N/A		0	0	0	0	0	0
ERCC-00085		DQ883669		0	0	0	0	0	0	N/A		0	0	0	0	0	0	N/A	N/A		0	0	0	0	0	0
ERCC-00086		DQ516791		0	0	0	0	0	0	N/A		0	0	0	0	0	0	N/A	N/A		0	0	0	0	0	0
ERCC-00092		DQ459425		0	0	0	0	0	0	N/A		0	0	0	0	0	0	N/A	N/A		0	0	0	0	0	0
ERCC-00095		DQ516759		0	0	0	0	0	0	N/A		0	0	0	0	0	0	N/A	N/A		0	0	0	0	0	0
ERCC-00096		DQ459429		0	0	0	0	0	0	N/A		0	0	0	0	0	0	N/A	N/A		0	0	0	0	0	0
ERCC-00097		DQ516758		0	0	0	0	0	0	N/A		0	0	0	0	0	0	N/A	N/A		0	0	0	0	0	0
ERCC-00098		DQ459415		0	0	0	0	0	0	N/A		0	0	0	0	0	0	N/A	N/A		0	0	0	0	0	0
ERCC-00099		DQ875387		0	0	0	0	0	0	N/A		0	0	0	0	0	0	N/A	N/A		0	0	0	0	0	0
ERCC-00104		DQ516815		0	0	0	0	0	0	N/A		0	0	0	0	0	0	N/A	N/A		0	0	0	0	0	0
ERCC-00108		DQ668365		0	0	0	0	0	0	N/A		0	0	0	0	0	0	N/A	N/A		0	0	0	0	0	0
ERCC-00109		DQ854998		0	0	0	0	0	0	N/A		0	0	0	0	0	0	N/A	N/A		0	0	0	0	0	0
ERCC-00111		DQ883685		0	0	0	0	0	0	N/A		0	0	0	0	0	0	N/A	N/A		0	0	0	0	0	0
ERCC-00112		DQ459422		0	0	0	0	0	0	N/A		0	0	0	0	0	0	N/A	N/A		0	0	0	0	0	0
ERCC-00113		DQ883663		0	0	0	0	0	0	N/A		0	0	0	0	0	0	N/A	N/A		0	0	0	0	0	0
ERCC-00116		DQ668367		0	0	0	0	0	0	N/A		0	0	0	0	0	0	N/A	N/A		0	0	0	0	0	0
ERCC-00117		DQ459412		0	0	0	0	0	0	N/A		0	0	0	0	0	0	N/A	N/A		0	0	0	0	0	0
ERCC-00120		DQ854992		0	0	0	0	0	0	N/A		0	0	0	0	0	0	N/A	N/A		0	0	0	0	0	0
ERCC-00123		DQ516782		0	0	0	0	0	0	N/A		0	0	0	0	0	0	N/A	N/A		0	0	0	0	0	0
ERCC-00126		DQ459427		0	0	0	0	0	0	N/A		0	0	0	0	0	0	N/A	N/A		0	0	0	0	0	0
ERCC-00130		EF011072		0	0	0	0	0	0	N/A		0	0	0	0	0	0	N/A	N/A		0	0	0	0	0	0
ERCC-00131		DQ855003		0	0	0	0	0	0	N/A		0	0	0	0	0	0	N/A	N/A		0	0	0	0	0	0
ERCC-00134		DQ516739		0	0	0	0	0	0	N/A		0	0	0	0	0	0	N/A	N/A		0	0	0	0	0	0
ERCC-00136		EF011063		0	0	0	0	0	0	N/A		0	0	0	0	0	0	N/A	N/A		0	0	0	0	0	0
ERCC-00137		DQ855000		0	0	0	0	0	0	N/A		0	0	0	0	0	0	N/A	N/A		0	0	0	0	0	0
ERCC-00138		DQ516777		0	0	0	0	0	0	N/A		0	0	0	0	0	0	N/A	N/A		0	0	0	0	0	0
ERCC-00142		DQ883646		0	0	0	0	0	0	N/A		0	0	0	0	0	0	N/A	N/A		0	0	0	0	0	0
ERCC-00143		DQ668362		0	0	0	0	0	0	N/A		0	0	0	0	0	0	N/A	N/A		0	0	0	0	0	0
ERCC-00144		DQ854995		0	0	0	0	0	0	N/A		0	0	0	0	0	0	N/A	N/A		0	0	0	0	0	0
ERCC-00145		DQ875386		0	0	0	0	0	0	N/A		0	0	0	0	0	0	N/A	N/A		0	0	0	0	0	0
ERCC-00147		DQ516790		0	0	0	0	0	0	N/A		0	0	0	0	0	0	N/A	N/A		0	0	0	0	0	0
ERCC-00148		DQ883642		0	0	0	0	0	0	N/A		0	0	0	0	0	0	N/A	N/A		0	0	0	0	0	0
ERCC-00150		DQ883659		0	0	0	0	0	0	N/A		0	0	0	0	0	0	N/A	N/A		0	0	0	0	0	0
ERCC-00154		DQ854997		0	0	0	0	0	0	N/A		0	0	0	0	0	0	N/A	N/A		0	0	0	0	0	0
ERCC-00156		DQ883643		0	0	0	0	0	0	N/A		0	0	0	0	0	0	N/A	N/A		0	0	0	0	0	0
ERCC-00157		DQ839618		0	0	0	0	0	0	N/A		0	0	0	0	0	0	N/A	N/A		0	0	0	0	0	0
ERCC-00158		DQ516795		0	0	0	0	0	0	N/A		0	0	0	0	0	0	N/A	N/A		0	0	0	0	0	0
ERCC-00160		DQ883658		0	0	0	0	0	0	N/A		0	0	0	0	0	0	N/A	N/A		0	0	0	0	0	0
ERCC-00162		DQ516750		0	0	0	0	0	0	N/A		0	0	0	0	0	0	N/A	N/A		0	0	0	0	0	0
ERCC-00163		DQ668359		0	0	0	0	0	0	N/A		0	0	0	0	0	0	N/A	N/A		0	0	0	0	0	0
ERCC-00164		DQ516779		0	0	0	0	0	0	N/A		0	0	0	0	0	0	N/A	N/A		0	0	0	0	0	0
ERCC-00165		DQ668363		0	0	0	0	0	0	N/A		0	0	0	0	0	0	N/A	N/A		0	0	0	0	0	0
ERCC-00168		DQ516776		0	0	0	0	0	0	N/A		0	0	0	0	0	0	N/A	N/A		0	0	0	0	0	0
ERCC-00170		DQ516773		0	0	0	0	0	0	N/A		0	0	0	0	0	0	N/A	N/A		0	0	0	0	0	0
ERCC-00171		DQ854994		0	0	0	0	0	0	N/A		0	0	0	0	0	0	N/A	N/A		0	0	0	0	0	0
Feature ID	Is SecMet?	Description		OE1 Total gene reads	OE1 RPKM	OE2 Total gene reads	OE2 RPKM	OE average reads	OE average RPKM	Log2(OE/WT)		OEDELTANRPS1 Total gene reads	OEDELTANRPS1 RPKM	OEDELTANRPS2 Total gene reads	OEDELTANRPS2 RPKM	OEDELTA NRPS average reads	OEDELTA NRPS average RPKM	Log2(OEDELTA NRPS/WT)	Log2(OEDELTA NRPS / OE)		WT1 Total gene reads	WT1 RPKM	WT2 Total gene reads	WT2 RPKM	WT average reads	WT average RPKM
AFUA_5G10220	SecMet Gene	'alcohol dehydrogenase, zinc-containing, putative'		9952	809.536	11094	1133.57	10523	971.55	5.99977		289	27.2126	287	22.6006	288	24.9066	0.714083	-5.28569		476	16.0706	162	14.2951	319	15.1829
AFUA_4G14510	#N/A	'hypothetical protein'		2973	260.493	2352	258.864	2662.5	259.678	5.17953		356	36.1075	475	40.2908	415.5	38.1992	2.41441	-2.76511		151	5.49134	93	8.83954	122	7.16544
AFUA_6G09880	#N/A	'MFS monocarboxylate transporter, putative'		4222	271.353	2003	161.707	3112.5	216.53	4.9951		65	4.83588	80	4.97757	72.5	4.90672	-0.468562	-5.46366		232	6.18877	106	7.39039	169	6.78958
AFUA_5G10210	SecMet Gene	'conserved hypothetical protein'		1520	159.507	2027	267.191	1773.5	213.349	4.9878		60	7.28841	66	6.70487	63	6.99664	0.0573926	-4.93041		165	7.18653	55	6.261	110	6.72376
AFUA_8G06060	#N/A	'conserved hypothetical protein'		371	34.8921	350	41.3479	360.5	38.12	4.9097		25	2.72169	36	3.27768	30.5	2.99969	1.24204	-3.66766		31	1.21008	13	1.3263	22	1.26819
AFUA_5G10090	#N/A	'3-demethylubiquinone-9 3-methyltransferase, putative'		299	53.5469	315	70.8609	307	62.2039	4.66147		33	6.84106	26	4.50763	29.5	5.67435	1.20699	-3.45448		40	2.9732	10	1.94272	25	2.45796
AFUA_5G02660	#N/A	'pyoverdine/dityrosine biosynthesis protein, putative'		23501	902.64	20431	985.713	21966	944.177	4.59946		1677	74.5603	2243	83.4006	1960	78.9804	1.01997	-3.57949		2338	37.2712	975	40.6236	1656.5	38.9474
AFUA_2G05290	#N/A	'isoflavone reductase family protein'		71	6.80587	73	8.78984	72	7.79785	4.20684		9	0.998652	8	0.742381	8.5	0.870516	1.04371	-3.16313		16	0.636569	2	0.20797	9	0.42227
AFUA_4G00430	#N/A	'isoamyl alcohol oxidase, putative'		54	2.25769	61	3.20357	57.5	2.73063	3.97108		43	2.08107	56	2.26658	49.5	2.17382	3.64208	-0.329		7	0.12147	5	0.226771	6	0.174121
AFUA_5G10200	SecMet Gene	'hypothetical protein'		396	30.8421	414	40.5025	405	35.6723	3.97045		24	2.16375	24	1.80955	24	1.98665	-0.195949	-4.16639		65	2.10118	29	2.45015	47	2.27566
AFUA_6G11530	#N/A	'DUF636 domain protein'		364	65.5803	426	96.4082	395	80.9942	3.86535		46	9.59347	46	8.02308	46	8.80828	0.664464	-3.20089		65	4.86055	32	6.25414	48.5	5.55735
AFUA_3G12900	#N/A	'MFS transporter, putative'		156978	9510.1	111226	8464.18	134102	8987.14	3.83428		8520	597.492	13943	817.737	11231.5	707.615	0.16745	-3.66683		24745	622.206	9707	637.936	17226	630.071
AFUA_3G12950	#N/A	'FAD binding domain protein'		36260	2076.16	29841	2146.24	33050.5	2111.2	3.78253		16100	1067.1	20838	1155.05	18469	1111.07	2.85642	-0.926109		6061	144.038	2621	162.796	4341	153.417
AFUA_3G12910	#N/A	'O-methyltransferase GliM-like, putative'		266443	17552.1	215177	17805.4	240810	17678.8	3.73301		95546	7285.89	119078	7593.94	107312	7439.92	2.48435	-1.24866		46456	1270.18	19436	1388.92	32946	1329.55
AFUA_5G02630	#N/A	'conserved hypothetical protein'		14020	1699.88	15077	2296.24	14548.5	1998.06	3.70959		1645	230.877	1856	217.851	1750.5	224.364	0.554903	-3.15468		3051	153.537	1155	151.914	2103	152.725
AFUA_4G00900	#N/A	'conserved hypothetical protein'		183	7.60501	138	7.20378	160.5	7.40439	3.64249		34	1.63559	41	1.64947	37.5	1.64253	1.47002	-2.17246		40	0.689936	11	0.495892	25.5	0.592914
AFUA_3G12920	#N/A	'nonribosomal peptide synthase GliP-like, putative'		44400	591.928	33003	552.678	38701.5	572.303	3.5471		11953	184.463	16108	207.893	14030.5	196.178	2.00249	-1.54462		8269	45.7551	3607	52.1649	5938	48.96
AFUA_3G01960	#N/A	'conserved hypothetical protein'		648	189.382	719	263.952	683.5	226.667	3.50493		23	7.78103	45	12.7317	34	10.2564	-0.961052	-4.46598		175	21.2276	59	18.7051	117	19.9664
AFUA_5G09960	#N/A	'GPI anchored protein, putative'		33	3.00593	35	4.00466	34	3.5053	3.49435		10	1.05441	11	0.969994	10.5	1.0122	1.70231	-1.79204		6	0.226838	4	0.395249	5	0.311044
AFUA_1G13660	#N/A	'phenol 2-monooxygenase, putative'		28496	1133.3	25358	1266.8	26927	1200.05	3.46326		3020	139.032	4176	160.781	3598	149.906	0.462297	-3.00096		6197	102.293	2673	115.321	4435	108.807
AFUA_3G12890	#N/A	'C6 transcription factor GliZ-like, putative'		39895	2779.1	33251	2909.53	36573	2844.31	3.43973		14209	1145.76	13624	918.759	13916.5	1032.26	1.97745	-1.46227		9079	262.497	3464	261.763	6271.5	262.13
AFUA_2G12740	#N/A	'methyltransferase, putative'		126	13.8542	162	22.3748	144	18.1145	3.43888		24	3.0547	30	3.19333	27	3.12401	0.90321	-2.53567		34	1.55164	15	1.78916	24.5	1.6704
AFUA_5G07580	#N/A	'methylmalonyl-CoA decarboxylase, alpha subunit, putative'		172	8.44216	168	10.3578	170	9.39997	3.4344		105	5.96569	105	4.98914	105	5.47741	2.65524	-0.779161		54	1.10007	12	0.638928	33	0.869498
AFUA_5G02640	#N/A	'O-methyltransferase, putative'		16972	1022.68	16487	1247.9	16729.5	1135.29	3.42791		1877	130.923	2629	153.359	2253	142.141	0.430244	-2.99767		4335	108.417	1569	102.559	2952	105.488
AFUA_3G01520	#N/A	'MFS multidrug transporter, putative'		1389	68.9676	1006	62.7442	1197.5	65.8559	3.40232		1556	89.4332	1710	82.196	1633	85.8146	3.78423	0.38191		283	5.83217	123	6.62512	203	6.22864
AFUA_6G03345	#N/A	'conserved hypothetical protein'		418	110.631	465	154.592	441.5	132.612	3.39968		36	11.0294	60	15.3732	48	13.2013	0.0712211	-3.32846		119	13.0722	42	12.0586	80.5	12.5654
AFUA_3G12960	#N/A	'cytochrome P450 monooxigenase GliC-like, putative'		122174	5691.46	95075	5563.45	108624	5627.45	3.30809		58821	3171.93	71386	3219.36	65103.5	3195.64	2.49171	-0.816375		28330	547.762	11647	588.579	19988.5	568.17
AFUA_4G13820	#N/A	'MFS multidrug transporter, putative'		314	16.9716	312	21.1827	313	19.0771	3.28961		81	5.06786	119	6.22661	100	5.64723	1.53338	-1.75623		72	1.6152	39	2.28667	55.5	1.95093
AFUA_5G02620	#N/A	'P450 family sporulation-specific N-formyltyrosine oxidase Dit2, putative'		5519	294.049	6331	423.705	5925	358.877	3.2273		771	47.551	1003	51.7335	887	49.6422	0.373447	-2.85385		1665	36.8191	689	39.8221	1177	38.3206
AFUA_3G06495	#N/A	'conserved hypothetical protein'		2901	300.56	2815	366.348	2858	333.454	3.1212		1704	204.361	2227	223.365	1965.5	213.863	2.4804	-0.6408		1014	43.6035	294	33.0428	654	38.3231
AFUA_7G06680	#N/A	'AAA family ATPase, putative'		1473	66.4127	1303	73.7947	1388	70.1037	3.1188		156	8.14177	191	8.33668	173.5	8.23922	0.0298878	-3.08891		379	7.09231	185	9.04827	282	8.07029
AFUA_3G06492	#N/A	'iron-sulfur cluster biosynthesis protein Isd11, putative'		1902	270.447	1798	321.14	1850	295.793	3.10105		928	152.745	1087	149.628	1007.5	151.186	2.13279	-0.968263		622	36.7082	209	32.2377	415.5	34.4729
AFUA_7G05180	#N/A	'Defensin domain protein'		219	44.5561	244	62.357	231.5	53.4565	3.04558		94	22.1379	82	16.1506	88	19.1442	1.56412	-1.48146		88	7.43097	25	5.51758	56.5	6.47427
AFUA_6G10580	#N/A	'GPI anchored CFEM domain protein'		712	89.0968	908	142.725	810	115.911	3.01953		132	19.1206	113	13.689	122.5	16.4048	0.198702	-2.82083		276	14.3348	105	14.2534	190.5	14.2941
AFUA_2G17400	#N/A	'C-3 sterol dehydrogenase/C-4 decarboxylase family protein'		95	7.51643	90	8.94465	92.5	8.23054	2.93902		23	2.1065	29	2.22125	26	2.16388	1.01165	-1.92737		34	1.11652	12	1.02995	23	1.07323
AFUA_5G02670	#N/A	'ThiJ/PfpI family protein'		10636	1342.18	9211	1460.06	9923.5	1401.12	2.9054		1309	191.213	1699	207.557	1504	199.385	0.0924476	-2.81295		4185	219.193	1131	154.825	2658	187.009
AFUA_8G06070	#N/A	'Lactobacillus up-regulated protein LbuA'		2817	478.69	2342	499.904	2579.5	489.297	2.90518		560	110.154	461	75.8367	510.5	92.9955	0.509701	-2.39548		893	62.9824	367	67.6518	630	65.3171
AFUA_4G00200	#N/A	'F-box domain protein'		710	45.5021	623	50.1526	666.5	47.8274	2.88148		146	10.8311	177	10.9814	161.5	10.9062	0.748802	-2.13268		258	6.86267	88	6.11789	173	6.49028
AFUA_4G14570	#N/A	'metallo-beta-lactamase domain protein, putative'		200	14.1742	157	13.9765	178.5	14.0754	2.85702		55	4.51208	70	4.80261	62.5	4.65734	1.26143	-1.59559		38	1.11777	36	2.76768	37	1.94272
AFUA_6G11990	#N/A	'hypothetical protein'		91	16.2969	75	16.8716	83	16.5843	2.84958		24	4.97532	29	5.02774	26.5	5.00153	1.1202	-1.72937		41	3.04753	8	1.55417	24.5	2.30085
AFUA_4G00700	#N/A	'zinc-binding oxidoreductase CipB'		99	7.73066	79	7.74891	89	7.73979	2.84245		10	0.903914	23	1.73868	16.5	1.3213	0.292112	-2.55034		30	0.972306	14	1.18592	22	1.07911
AFUA_4G03940	#N/A	'ferric-chelate reductase, putative'		1757	75.7168	1307	70.7504	1532	73.2336	2.83008		201	10.0268	232	9.67876	216.5	9.85279	-0.0638242	-2.8939		587	10.4993	216	10.0976	401.5	10.2985
AFUA_4G14030	#N/A	'conserved hypothetical protein'		349	51.8429	356	66.4273	352.5	59.1351	2.81693		61	10.4891	92	13.2301	76.5	11.8596	0.49897	-2.31796		152	9.37148	46	7.41255	99	8.39202
AFUA_1G01690	#N/A	'cytochrome P450 alkane hydroxylase, putative'		4320	234.483	3771	257.109	4045.5	245.796	2.81073		497	31.227	553	29.0579	525	30.1425	-0.216866	-3.02759		1534	34.5584	603	35.5052	1068.5	35.0318										AFUA_3G03540	SecMet Gene
AFUA_1G10150	#N/A	'conserved hypothetical protein'		18224	2224.63	16123	2472.25	17173.5	2348.44	2.81017		1589	224.535	1665	196.761	1627	210.648	-0.668625	-3.4788		5915	299.688	2794	369.987	4354.5	334.837
AFUA_6G08490	#N/A	'inorganic diphosphatase, putative'		44	3.25994	48	4.46715	46	3.86355	2.8005		9	0.771873	4	0.286899	6.5	0.529386	-0.067035	-2.86753		23	0.70727	5	0.401858	14	0.554564
AFUA_2G00580	#N/A	'conserved hypothetical protein'		91	35.3452	99	48.3011	95	41.8232	2.7983		17	7.64336	27	10.1523	22	8.89783	0.56552	-2.23278		38	6.12595	14	5.89879	26	6.01237
AFUA_3G14800	#N/A	'shikimate 5-dehydrogenase, putative'		24	2.33045	48	5.85468	36	4.09257	2.77449		10	1.12402	23	2.16206	16.5	1.64304	1.45786	-1.31664		14	0.564232	6	0.632013	10	0.598123
AFUA_3G12930	#N/A	'dimethylallyl tryptophan synthase EtpPT'		121358	7397.11	100722	7711.7	111040	7554.4	2.75904		32591	2299.52	37187	2194.3	34889	2246.91	1.00966	-1.74938		43104	1090.46	17263	1141.45	30183.5	1115.96
AFUA_3G01240	#N/A	'hypothetical protein'		258	52.4907	268	68.4905	263	60.4906	2.71784		61	14.3661	48	9.45399	54.5	11.91	0.373307	-2.34453		108	9.11983	42	9.26953	75	9.19468
AFUA_3G01270	#N/A	'conserved hypothetical protein'		202	14.6991	198	18.0982	200	16.3986	2.6732		28	2.35853	27	1.90201	27.5	2.13027	-0.27127	-2.94447		84	2.53698	33	2.60494	58.5	2.57096
AFUA_4G13860	#N/A	'extracellular salicylate hydroxylase/monooxygenase, putative'		551	33.0021	527	39.649	539	36.3255	2.61006		86	5.96258	104	6.03023	95	5.99641	0.011242	-2.59881		233	5.79223	94	6.10749	163.5	5.94986
AFUA_8G01870	#N/A	'hypothetical protein'		132	12.7075	108	13.06	120	12.8837	2.60437		10	1.11438	26	2.42309	18	1.76873	-0.26039	-2.86476		59	2.35742	18	1.87976	38.5	2.11859
AFUA_8G01080	#N/A	'conserved hypothetical protein'		507	21.8699	540	29.2593	523.5	25.5646	2.60059		79	3.94467	76	3.17368	77.5	3.55918	-0.243939	-2.84453		233	4.17152	91	4.25819	162	4.21485
AFUA_3G03290	#N/A	'conserved hypothetical protein'		1685	370.545	1717	474.29	1701	422.417	2.59673		368	93.6774	471	100.271	419.5	96.974	0.473731	-2.123		733	66.903	305	72.759	519	69.831
AFUA_8G01860	#N/A	'NmrA-like family protein'		7514	713.412	6013	717.122	6763.5	715.267	2.58569		490	53.8532	623	57.2623	556.5	55.5578	-1.10074	-3.68642		3005	118.417	1164	119.886	2084.5	119.151
AFUA_3G02770	#N/A	'FAD binding domain protein'		355	18.4646	304	19.8618	329.5	19.1632	2.57704		50	3.01043	72	3.6254	61	3.31791	0.0470467	-2.52999		159	3.43249	53	2.99043	106	3.21146
AFUA_2G12780	#N/A	'von Willebrand domain protein'		1131	34.2709	942	35.8547	1036.5	35.0628	2.53683		217	7.61147	322	9.44561	269.5	8.52854	0.49726	-2.03957		493	6.20026	179	5.88385	336	6.04206
AFUA_8G06680	#N/A	'acyl-CoA thioesterase, putative'		80	6.25789	79	7.76243	79.5	7.01016	2.53473		18	1.62988	22	1.66599	20	1.64794	0.445946	-2.08879		51	1.6558	9	0.763706	30	1.20975
AFUA_6G02580	#N/A	'SNG1 family protein'		139	10.2141	96	8.86114	117.5	9.53762	2.52808		10	0.850612	15	1.06706	12.5	0.958835	-0.786196	-3.31427		64	1.95194	17	1.35513	40.5	1.65353
AFUA_3G03550	#N/A	'hypothetical protein'		1360	182.123	1183	198.996	1271.5	190.559	2.51553		547	84.793	726	94.1184	636.5	89.4557	1.42453	-1.091		551	30.6252	248	36.0266	399.5	33.3259
AFUA_3G03210	#N/A	'hypothetical protein'		74	6.98156	56	6.63653	65	6.80905	2.50269		13	1.41974	12	1.09601	12.5	1.25788	0.0662243	-2.43646		30	1.17474	12	1.22814	21	1.20144
AFUA_5G14500	#N/A	'MFS transporter, putative'		1415	73.09	1155	74.9404	1285	74.0152	2.48774		850	50.8237	836	41.8041	843	46.3139	1.81136	-0.676375		575	12.3273	251	14.0644	413	13.1959
AFUA_4G01120	#N/A	'hypothetical protein'		328	47.852	268	49.1127	298	48.4823	2.42228		52	8.78164	67	9.46264	59.5	9.12214	0.0122654	-2.41001		155	9.38552	55	8.70431	105	9.04491
AFUA_2G00990	#N/A	'glycerophosphoryl diester phosphodiesterase family protein'		457	39.5402	392	42.6031	424.5	41.0716	2.42112		86	8.61325	112	9.38106	99	8.99715	0.230515	-2.1906		218	7.82851	80	7.50859	149	7.66855
AFUA_4G03920	#N/A	'MFS drug transporter, putative'		125	5.51121	107	5.92588	116	5.71855	2.41987		23	1.17385	26	1.10974	24.5	1.14179	0.0955192	-2.32435		41	0.750276	29	1.38701	35	1.06864
AFUA_1G01160	#N/A	'5'-nucleotidase, putative'		114	5.1868	123	7.02962	118.5	6.10821	2.40536		32	1.68535	34	1.49756	33	1.59146	0.464956	-1.9404		62	1.17081	23	1.13519	42.5	1.153										AFUA_2G18020	SecMet Gene
AFUA_4G08450	#N/A	'conserved hypothetical protein'		2185	195.652	2188	246.101	2186.5	220.877	2.40079		314	32.5469	468	40.5687	391	36.5578	-0.194201	-2.59499		1140	42.3681	425	41.2827	782.5	41.8254
AFUA_5G06070	#N/A	'ABC multidrug transporter Mdr1/AtrD'		3457	73.9558	2366	63.5799	2911.5	68.7679	2.39644		550	13.6201	793	16.4232	671.5	15.0217	0.201748	-2.19469		1447	12.8482	572	13.2744	1009.5	13.0613
AFUA_5G00100	#N/A	'integral membrane protein'		16	1.33665	20	2.09874	18	1.7177	2.3947		4	0.386815	3	0.242622	3.5	0.314718	N/A	N/A		11	0.381408	3	0.271872	7	0.32664
AFUA_1G16440	#N/A	'ABC ATPase, putative'		293	11.0876	331	15.7337	312	13.4106	2.34269		43	1.88358	56	2.05149	49.5	1.96753	-0.42623	-2.76892		172	2.70146	63	2.58616	117.5	2.64381
AFUA_8G01400	#N/A	'mitochondrial carrier protein (Pet8), putative'		233	21.0315	236	26.7584	234.5	23.8949	2.31877		54	5.64228	53	4.63129	53.5	5.13679	0.101008	-2.21777		125	4.68301	50	4.89588	87.5	4.78944
AFUA_3G00560	#N/A	'conserved hypothetical protein'		579	86.1514	581	108.591	580	97.3711	2.31677		124	21.3576	143	20.5983	133.5	20.9779	0.102154	-2.21462		301	18.5888	127	20.499	214	19.5439
AFUA_6G02810	#N/A	'Ctr copper transporter, putative'		1207	173.272	987	177.98	1097	175.626	2.30706		175	29.0807	170	23.6255	172.5	26.3531	-0.4294	-2.73646		530	31.5789	253	39.3992	391.5	35.4891
AFUA_4G00980	#N/A	'conserved hypothetical protein'		740	81.0679	766	105.409	753	93.2386	2.29364		120	15.2175	159	16.8627	139.5	16.0401	-0.245606	-2.53924		400	18.1877	167	19.8463	283.5	19.017
AFUA_2G15330	#N/A	'conserved hypothetical protein'		10	1.15622	16	2.32376	13	1.73999	2.28873		4	0.53536	6	0.671587	5	0.603473	0.761012	-1.52772		7	0.335922	3	0.376276	5	0.356099
AFUA_4G00710	#N/A	'C6 transcription factor, putative'		77	9.36129	81	12.3698	79	10.8655	2.28392		16	2.2517	13	1.53003	14.5	1.89087	-0.238724	-2.52264		44	2.22023	17	2.24202	30.5	2.23112
AFUA_7G06800	#N/A	'glutamyl-tRNA(Gln) amidotransferase, subunit A'		19	0.86228	11	0.627076	15	0.744678	2.26462		2	0.105068	8	0.351476	5	0.228272	0.558755	-1.70586		6	0.113018	4	0.196925	5	0.154971
AFUA_1G11340	#N/A	'glycosyl hydrolase family 88, putative'		16	0.861163	13	0.878904	14.5	0.870034	2.26308		2	0.124607	9	0.468942	5.5	0.296775	0.711375	-1.5517		11	0.24573	2	0.116773	6.5	0.181251
AFUA_2G16580	#N/A	'alpha/beta superfamily hydrolase, putative'		512	37.6232	437	40.3366	474.5	38.9799	2.24033		73	6.20947	87	6.18894	80	6.1992	-0.412248	-2.65258		277	8.44823	101	8.05105	189	8.24964
AFUA_1G01670	#N/A	'formaldehyde dehydrogenase, putative'		105	6.06233	111	8.05018	108	7.05626	2.21634		39	2.60652	64	3.57719	51.5	3.09185	1.0259	-1.19043		64	1.53367	24	1.50317	44	1.51842										AFUA_3G03560	SecMet Gene
AFUA_4G13830	#N/A	'MFS multidrug transporter, putative'		38	2.08529	21	1.44756	29.5	1.76642	2.20325		8	0.508182	11	0.58437	9.5	0.546276	0.510124	-1.69313		18	0.409974	6	0.357174	12	0.383574
AFUA_1G10590	#N/A	'GPI anchored protein, putative'		581	41.2085	496	44.1901	538.5	42.6993	2.19988		432	35.4683	489	33.5762	460.5	34.5222	1.89319	-0.306686		323	9.50853	118	9.07901	220.5	9.29377
AFUA_3G03310	#N/A	'RTA1 domain protein'		34	3.21112	15	1.77951	24.5	2.49532	2.18959		17	1.85854	21	1.92003	19	1.88929	1.78821	-0.401381		7	0.274395	8	0.819621	7.5	0.547008
AFUA_4G01580	#N/A	'ankyrin repeat protein'		127	2.06053	111	2.2622	119	2.16137	2.18021		38	0.713684	64	1.00523	51	0.859459	0.849762	-1.33044		58	0.390575	32	0.563212	45	0.476893
AFUA_4G00990	#N/A	'MFS quinate transporter, putative'		442	21.7063	356	21.9607	399	21.8335	2.17699		82	4.66147	101	4.8017	91.5	4.73159	-0.0291519	-2.20614		215	4.38229	99	5.27404	157	4.82817
AFUA_5G10490	#N/A	'amidase, putative'		2428	105.699	2198	120.194	2313	112.947	2.15546		409	20.6107	491	20.6927	450	20.6517	-0.295855	-2.45131		1421	25.6754	530	25.0291	975.5	25.3523
AFUA_1G01530	#N/A	'GrpB domain protein'		331	50.766	337	64.9244	334	57.8452	2.14946		67	11.8951	66	9.79943	66.5	10.8472	-0.265406	-2.41487		211	13.4316	76	12.6446	143.5	13.0381										AFUA_3G02580	SecMet Gene
AFUA_3G01400	#N/A	'ABC multidrug transporter, putative'		13876	281.544	10485	267.229	12180.5	274.387	2.14692		2145	50.3797	2962	58.1807	2553.5	54.2802	-0.19079	-2.33771		6912	58.2085	2985	65.7011	4948.5	61.9548
AFUA_8G02280	#N/A	'C6 transcription factor, putative'		67	2.49643	43	2.01255	55	2.25449	2.13041		6	0.258787	24	0.8657	15	0.562243	0.126878	-2.00353		30	0.463945	14	0.565872	22	0.514909
AFUA_4G14520	#N/A	'NAD-dependent epimerase/dehydratase, putative'		296	33.5326	211	30.0256	253.5	31.7791	2.12501		64	8.39271	53	5.8125	58.5	7.10261	-0.0366448	-2.16166		140	6.58271	65	7.98795	102.5	7.28533
AFUA_3G02940	#N/A	'allergen, putative'		14	1.58002	14	1.9847	14	1.78236	2.12431		5	0.653206	1	0.109256	3	0.381231	N/A	N/A		7	0.327893	4	0.489711	5.5	0.408802
AFUA_2G13930	#N/A	'conserved hypothetical protein'		165	25.4368	152	29.4343	158.5	27.4356	2.10912		37	6.60277	44	6.56663	40.5	6.5847	0.0502619	-2.05886		89	5.69467	42	7.02382	65.5	6.35924
AFUA_4G00600	#N/A	'integral membrane protein'		239	18.7445	219	21.5751	229	20.1598	2.10551		123	11.1667	121	9.18696	122	10.1769	1.11932	-0.986187		131	4.26429	60	5.10472	95.5	4.68451
AFUA_5G12960	#N/A	'bZIP transcription factor (Atf21), putative'		2393	217.534	2357	269.139	2375	243.336	2.10475		915	96.2834	1311	115.371	1113	105.827	0.90351	-1.20124		1564	59.0094	549	54.138	1056.5	56.5737
AFUA_5G14582	#N/A	'Pfs, NACHT and Ankyrin domain protein'		172	4.72947	187	6.4589	179.5	5.59418	2.08825		58	1.84611	81	2.15616	69.5	2.00114	0.60514	-1.48311		126	1.43799	40	1.19314	83	1.31556
AFUA_2G14760	#N/A	'BCS1-like ATPase, putative'		3598	187.143	3201	209.137	3399.5	198.14	2.08189		631	37.9916	777	39.1241	704	38.5579	-0.279532	-2.36142		2211	47.7311	813	45.8721	1512	46.8016
AFUA_3G02500	SecMet Gene	'protein kinase, putative'		212	13.5286	166	13.3063	189	13.4174	2.0658		38	2.80702	31	1.91509	34.5	2.36106	-0.440805	-2.5066		127	3.36372	44	3.04589	85.5	3.20481
AFUA_4G08700	#N/A	'hypothetical protein'		25	8.59411	18	7.77259	21.5	8.18335	2.06287		8	3.18344	5	1.66396	6.5	2.4237	0.307389	-1.75548		17	2.42555	4	1.49165	10.5	1.9586
AFUA_8G02490	#N/A	'hypothetical protein'		48	5.47227	47	6.73065	47.5	6.10146	2.06225		9	1.18772	15	1.6555	12	1.42161	-0.0393748	-2.10163		33	1.5615	11	1.36039	22	1.46095
AFUA_2G16570	#N/A	'short chain dehydrogenase/reductase, putative'		148	10.4723	100	8.88822	124	9.68028	2.05919		19	1.55626	21	1.43851	20	1.49738	-0.633411	-2.6926		85	2.49633	28	2.14924	56.5	2.32278
AFUA_1G17620	#N/A	'TPR domain protein'		92	8.2134	69	7.73779	80.5	7.97559	2.0478		11	1.13677	19	1.6421	15	1.38944	-0.473289	-2.52109		44	1.63038	23	2.22745	33.5	1.92892
AFUA_4G00195	#N/A	'conserved hypothetical protein'		2745	485.775	2337	519.499	2541	502.637	2.04474		440	90.1347	474	81.205	457	85.6699	-0.507919	-2.55266		1566	115.023	670	128.622	1118	121.822
AFUA_2G17300	#N/A	'glutathione S-transferase'		2109	217.25	1863	241.062	1986	229.156	2.0362		457	54.4936	511	50.9584	484	52.726	-0.0835388	-2.11974		1257	53.7426	519	57.9957	888	55.8692
AFUA_3G02670	#N/A	'NRPS-like enzyme, putative'		238	6.37241	243	8.1727	240.5	7.27256	2.02123		38	1.17776	48	1.24417	43	1.21096	-0.565073	-2.58631		163	1.8114	61	1.77175	112	1.79158
AFUA_7G01190	#N/A	'MFS transporter, putative'		17	0.763787	13	0.733667	15	0.748727	2.01697		4	0.208032	5	0.217473	4.5	0.212752	N/A	N/A		12	0.223772	3	0.146214	7.5	0.184993
AFUA_4G14730	#N/A	'GNAT family acetyltransferase, putative'		993	149.991	1145	217.247	1069	183.619	2.01577		162	28.3254	176	25.7359	169	27.0306	-0.748279	-2.76404		735	46.0789	273	44.7325	504	45.4057
AFUA_4G03930	#N/A	'cysteine synthase B, putative'		156	8.30172	133	8.89054	144.5	8.59613	2.00898		40	2.46405	47	2.42132	43.5	2.44269	0.193761	-1.81522		81	1.78908	43	2.48232	62	2.1357
AFUA_2G01770	#N/A	'GMC oxidoreductase'		621	29.2635	660	39.0671	640.5	34.1653	2.00411		113	6.16395	137	6.2498	125	6.20687	-0.456486	-2.46059		424	8.29279	171	8.7413	297.5	8.51704
AFUA_4G00160	#N/A	'short-chain dehydrogenase, putative'		19	1.58875	14	1.47049	16.5	1.52962	1.99796		1	0.0967938	2	0.161899	1.5	0.129346	N/A	N/A		9	0.312352	5	0.453542	7	0.382947
AFUA_7G01040	#N/A	'cytidine deaminase, putative'		30	6.95523	32	9.31908	31	8.13715	1.97341		9	2.41534	5	1.1222	7	1.76877	-0.228366	-2.20177		30	2.88677	5	1.25749	17.5	2.07213
AFUA_7G04880	#N/A	'sterol glucosyltransferase, putative'		1072	37.6743	955	42.1586	1013.5	39.9165	1.97197		224	9.11265	310	10.5469	267	9.82976	-0.0497879	-2.02176		645	9.40829	287	10.9415	466	10.1749
AFUA_5G14030	#N/A	'endo-1,3(4)-beta-glucanase, putative'		58	3.7957	29	2.38393	43.5	3.08982	1.95885		33	2.49991	44	2.78758	38.5	2.64375	1.73392	-0.224938		35	0.950675	9	0.638928	22	0.794802
AFUA_6G01850	#N/A	'conserved hypothetical protein'		531	24.4321	522	30.1696	526.5	27.3009	1.94986		85	4.52722	101	4.49883	93	4.51302	-0.646916	-2.59678		382	7.29508	137	6.83806	259.5	7.06657
AFUA_4G01130	#N/A	'dienelactone hydrolase family protein'		84	9.05852	76	10.2949	80	9.67673	1.94826		25	3.12079	30	3.13192	27.5	3.12635	0.318225	-1.63004		65	2.90932	18	2.1057	41.5	2.50751
AFUA_5G14820	#N/A	'replication factor C subunit'		242	15.487	165	13.2639	203.5	14.3754	1.93157		98	7.25981	139	8.61151	118.5	7.93566	1.07439	-0.857184		140	3.71862	55	3.81823	97.5	3.76842
AFUA_6G08460	#N/A	'cytochrome P450 alkane hydroxylase, putative'		2325	118.999	1918	123.311	2121.5	121.155	1.90737		374	22.1583	456	22.5941	415	22.3762	-0.529439	-2.43681		1449	30.7814	609	33.8129	1029	32.2971
AFUA_3G15350	#N/A	'short chain dehydrogenase family protein, putative'		13	1.59343	13	2.00155	13	1.79749	1.90713		6	0.85131	6	0.711955	6	0.781633	0.705711	-1.20142		11	0.559607	3	0.398894	7	0.47925
AFUA_5G00410	#N/A	'conserved hypothetical protein'		8	0.382612	8	0.480608	8	0.43161	1.90474		0	0	0	0	0	0	N/A	N/A		9	0.178653	1	0.0518817	5	0.115268
AFUA_2G17520	#N/A	'GNAT family N-acetyltransferase, putative'		152	20.5699	80	13.5991	116	17.0845	1.89498		38	5.95275	44	5.76437	41	5.85856	0.350908	-1.54407		93	5.22361	27	3.96367	60	4.59364
AFUA_3G02253	#N/A	'YjgH family protein'		1394	274.283	1557	384.82	1475.5	329.552	1.89446		471	107.276	435	82.8585	453	95.0674	0.100975	-1.79348		1128	92.1183	399	85.1638	763.5	88.641
AFUA_4G00250	#N/A	'WD40 repeat protein'		65	1.58305	61	1.86614	63	1.7246	1.89385		19	0.53565	35	0.825203	27	0.680427	0.552107	-1.34175		50	0.505419	16	0.422715	33	0.464067
AFUA_7G08310	#N/A	'conserved hypothetical protein'		42	0.860156	35	0.900386	38.5	0.880271	1.89341		9	0.213362	15	0.297393	12	0.255377	0.108092	-1.78532		27	0.229505	11	0.24438	19	0.236943
AFUA_6G00180	#N/A	'hypothetical protein'		18109	591.907	17395	714.194	17752	653.05	1.88528		3230	122.21	3951	125.019	3590.5	123.615	-0.516066	-2.40134		13777	186.902	4700	166.649	9238.5	176.775
AFUA_7G01720	#N/A	'3-hydroxymethyl-3-methylglutaryl-Coenzyme A lyase'		137	9.49921	139	12.1064	138	10.8028	1.86841		35	2.80919	32	2.14797	33.5	2.47858	-0.255411	-2.12382		88	2.5325	45	3.38474	66.5	2.95862
AFUA_1G17690	#N/A	'FAD binding oxidoreductase, putative'		65	3.88538	52	3.90442	58.5	3.8949	1.86485		18	1.24549	20	1.15734	19	1.20141	0.167996	-1.69685		47	1.16605	15	0.972652	31	1.06935
AFUA_7G06523	#N/A	'integral membrane protein'		652	66.7036	593	76.206	622.5	71.4548	1.86276		129	15.277	177	17.5302	153	16.4036	-0.26026	-2.12302		434	18.4286	188	20.8644	311	19.6465
AFUA_1G11300	#N/A	'methyltransferase, putative'		20	2.02992	17	2.16736	18.5	2.09864	1.84773		3	0.352465	15	1.47384	9	0.913155	0.647213	-1.20052		12	0.505511	6	0.660611	9	0.583061
AFUA_4G00910	#N/A	'short chain oxidoreductase (CsgA), putative'		28	2.68114	38	4.57065	33	3.62589	1.84164		14	1.5518	4	0.370794	9	0.961297	-0.0736462	-1.91528		30	1.19229	8	0.830993	19	1.01164
AFUA_6G10710	#N/A	'hypothetical protein'		275	9.19288	258	10.8336	266.5	10.0132	1.83752		64	2.47654	83	2.68601	73.5	2.58128	-0.118226	-1.95575		200	2.77491	78	2.82852	139	2.80171
AFUA_4G00720	#N/A	'protein phosphatase 2C, putative'		60	6.15944	44	5.67381	52	5.91663	1.83547		9	1.06949	6	0.596283	7.5	0.832889	-0.993105	-2.82858		36	1.53388	16	1.78179	26	1.65784
AFUA_3G00870	#N/A	'GNAT family N-acetyltransferase, putative'		1091	206.513	994	236.343	1042.5	221.428	1.83539		252	55.2166	314	57.5392	283	56.3779	-0.138247	-1.97363		785	61.6727	304	62.4226	544.5	62.0477
AFUA_5G01370	#N/A	'conserved hypothetical protein'		621	67.7007	460	62.9929	540.5	65.3468	1.83062		93	11.7363	99	10.4484	96	11.0923	-0.727934	-2.55856		420	19.0043	150	17.7394	285	18.3718
AFUA_1G10620	#N/A	'conserved hypothetical protein'		4741	146.076	3330	128.88	4035.5	137.478	1.83059		3380	120.552	3570	106.485	3475	113.518	1.55431	-0.276278		2953	37.7636	1183	39.5403	2068	38.652
AFUA_2G04380	#N/A	'LaeA-like methyltransferase, putative'		720	58.9956	714	73.4883	717	66.2419	1.82843		132	12.5201	151	11.9778	141.5	12.2489	-0.606655	-2.43509		582	19.7929	197	17.5105	389.5	18.6517
AFUA_4G00540	#N/A	'dynamin GTPase, putative'		65	2.78508	34	1.82994	49.5	2.30751	1.82308		30	1.48796	37	1.53475	33.5	1.51136	1.21259	-0.610492		8	0.142271	25	1.16201	16.5	0.652141
AFUA_1G00420	#N/A	'carboxypeptidase S1, putative'		16	0.636894	18	0.900021	17	0.768457	1.81411		5	0.23039	8	0.308282	6.5	0.269336	0.301553	-1.51256		16	0.264343	4	0.172724	10	0.218534										AFUA_1G17160	SecMet Gene
AFUA_m0450	#N/A	'hypothetical protein'		62	8.78798	26	4.62917	44	6.70858	1.81145		18	2.95336	22	3.01878	20	2.98607	0.643692	-1.16776		31	1.82373	13	1.99888	22	1.9113
AFUA_4G01270	#N/A	'integral membrane protein'		3489	229.167	2889	238.359	3189	233.763	1.81139		1657	125.985	1924	122.34	1790.5	124.162	0.898572	-0.912816		2317	63.1651	983	70.0406	1650	66.6028
AFUA_2G13615	#N/A	'IQ calmodulin-binding motif protein'		385	15.6092	320	16.2968	352.5	15.953	1.8104		135	6.33577	153	6.00513	144	6.17045	0.440016	-1.37038		274	4.61074	102	4.48607	188	4.5484
AFUA_8G01260	#N/A	'acid stress-responsive protein'		1126	61.2288	922	62.9768	1024	62.1028	1.80968		405	25.4929	415	21.8462	410	23.6695	0.418053	-1.39163		757	17.0849	311	18.3452	534	17.7151
AFUA_4G00100	#N/A	'rhamnogalacturonase, putative'		7	0.380641	9	0.614741	8	0.497691	1.80591		2	0.125891	5	0.263208	3.5	0.194549	N/A	N/A		10	0.225693	1	0.0589879	5.5	0.14234
AFUA_4G00460	#N/A	'chlorohydrolase family protein, putative'		32	1.7182	28	1.88849	30	1.80335	1.79856		17	1.05662	7	0.36386	12	0.710241	0.454259	-1.3443		23	0.51257	9	0.524219	16	0.518395
AFUA_3G07660	#N/A	'conserved hypothetical protein'		26	3.86863	23	4.29877	24.5	4.0837	1.79662		11	1.89462	7	1.00831	9	1.45147	0.304256	-1.49237		25	1.54392	5	0.807048	15	1.17548
AFUA_6G14720	#N/A	'telomere-associated RecQ helicase, putative'		25	0.430778	28	0.606044	26.5	0.518411	1.79595		3	0.0598385	5	0.0834056	4	0.0716221	N/A	N/A		13	0.0929731	11	0.205614	12	0.149293
AFUA_4G01380	#N/A	'4-nitrophenylphosphatase, putative'		287	23.3881	232	23.7484	259.5	23.5683	1.79512		37	3.49029	63	4.97011	50	4.2302	-0.682931	-2.47805		216	7.3058	71	6.27651	143.5	6.79116
AFUA_5G14240	#N/A	'ThiJ/PfpI family protein'		131	17.2594	107	17.708	119	17.4837	1.79464		38	5.79541	35	4.4641	36.5	5.12975	0.0255906	-1.76905		85	4.64808	38	5.43104	61.5	5.03956
AFUA_1G00310	#N/A	'class V chitinase, putative'		25	1.52797	14	1.07482	19.5	1.3014	1.78943		9	0.636742	8	0.473344	8.5	0.555043	0.560046	-1.22939		14	0.355143	6	0.397807	10	0.376475										AFUA_1G17230	SecMet Gene
AFUA_4G11200	#N/A	'conserved hypothetical protein'		17	0.616774	5	0.227866	11	0.42232	1.78935		0	0	1	0.0351227	0.5	0.0175614	N/A	N/A		11	0.165642	2	0.0787141	6.5	0.122178
AFUA_7G04730	#N/A	'siderochrome-iron transporter, putative'		1334	61.6005	1043	60.4986	1188.5	61.0495	1.7837		370	19.7777	463	20.6976	416.5	20.2377	0.190765	-1.59294		878	16.8276	372	18.6345	625	17.7311
AFUA_1G15430	#N/A	'lipase/esterase, putative'		2312	166.885	1946	176.443	2129	171.664	1.7835		497	41.5272	615	42.9751	556	42.2511	-0.23903	-2.02253		1711	51.2602	619	48.4693	1165	49.8647
AFUA_7G06250	#N/A	'DSBA-like thioredoxin domain protein'		131	16.1451	119	18.4225	125	17.2838	1.78167		34	4.85059	55	6.56212	44.5	5.70636	0.18289	-1.59878		92	4.70607	40	5.3478	66	5.02694
AFUA_4G14500	#N/A	'conserved hypothetical protein'		26	1.74349	10	0.842321	18	1.2929	1.77557		0	0	1	0.0649167	0.5	0.0324584	N/A	N/A		1	0.0278321	10	0.727429	5.5	0.377631
AFUA_5G14510	#N/A	'beta-lactamase, putative'		1136	77.3916	779	66.6631	957.5	72.0273	1.77522		670	52.8368	686	45.243	678	49.0399	1.22063	-0.55459		686	19.3972	307	22.6882	496.5	21.0427
AFUA_3G00730	#N/A	'conserved hypothetical protein'		1514	170.868	1405	199.179	1459.5	185.023	1.7701		385	50.2969	487	53.2077	436	51.7523	-0.0679115	-1.83801		1289	60.3792	393	48.1141	841	54.2467
AFUA_8G06750	#N/A	'UDP-glucose,sterol transferase, putative'		247	7.05105	240	8.60599	243.5	7.82852	1.76791		189	6.24547	310	8.56702	249.5	7.40624	1.68792	-0.0799972		192	2.27488	75	2.32254	133.5	2.29871
AFUA_3G14530	#N/A	'lipase/esterase family protein, putative'		1921	167.174	1720	188.02	1820.5	177.597	1.76117		479	48.253	518	43.6399	498.5	45.9464	-0.189413	-1.95058		1508	54.4684	533	50.3171	1020.5	52.3927
AFUA_1G16630	#N/A	'short chain dehydrogenase family protein'		108	8.4629	138	13.5834	123	11.0231	1.75918		28	2.5398	33	2.50335	30.5	2.52157	-0.368956	-2.12814		114	3.70767	33	2.80515	73.5	3.25641
AFUA_5G01230	#N/A	'RTA1 domain protein, putative'		238	20.3177	234	25.0927	236	22.7052	1.7576		51	5.03982	74	6.11564	62.5	5.57773	-0.267671	-2.02527		183	6.4841	75	6.94553	129	6.71482
AFUA_6G00270	#N/A	'conserved hypothetical protein'		176	45.7715	199	65.0081	187.5	55.3898	1.75618		54	16.2563	94	23.6658	74	19.9611	0.28375	-1.47243		147	15.8672	60	16.927	103.5	16.3971
AFUA_2G00920	#N/A	'extracellular glycosyl hydrolase/cellulase, putative'		12	0.864101	11	0.994967	11.5	0.929534	1.75301		2	0.166709	2	0.13942	2	0.153064	N/A	N/A		8	0.239097	4	0.312456	6	0.275776
AFUA_1G12410	#N/A	'salicylate hydroxylase, putative'		137	7.61585	118	8.23972	127.5	7.92778	1.75264		44	2.83137	51	2.7446	47.5	2.78799	0.24495	-1.50769		102	2.35341	39	2.35184	70.5	2.35263
AFUA_4G01510	#N/A	'C6 transcription factor, putative'		96	3.26635	53	2.26516	74.5	2.76576	1.7466		41	1.61481	26	0.856398	33.5	1.2356	0.584145	-1.16246		54	0.76258	24	0.885825	39	0.824202
AFUA_4G03170	#N/A	'conserved hypothetical protein'		458	65.854	411	74.232	434.5	70.043	1.74626		69	11.4845	109	15.1724	89	13.3285	-0.64747	-2.39373		339	20.231	138	21.5249	238.5	20.8779
AFUA_3G13580	#N/A	'dynamin GTPase, putative'		1679	67.3721	1225	61.7445	1452	64.5583	1.74609		196	9.10399	292	11.3429	244	10.2234	-0.912628	-2.65872		560	9.32648	670	29.1642	615	19.2453
AFUA_7G06920	#N/A	'NmrA family transcriptional regulator, putative'		1730	147.407	1027	109.92	1378.5	128.664	1.74292		57	5.62204	97	8.00122	77	6.81163	-2.49654	-4.23946		1118	39.538	404	37.3422	761	38.4401
AFUA_4G00850	#N/A	'hypothetical protein'		14	2.6389	13	3.07801	13.5	2.85845	1.74234		4	0.872771	5	0.91238	4.5	0.892576	N/A	N/A		14	1.09527	3	0.613425	8.5	0.854349
AFUA_3G02690	#N/A	'conserved hypothetical protein'		22	5.92761	26	8.7996	24	7.36361	1.73892		9	2.80702	12	3.13004	10.5	2.96853	0.428253	-1.31066		29	3.24306	4	1.16913	16.5	2.2061
AFUA_6G01840	#N/A	'C6 transcription factor, putative'		1571	60.8347	1486	72.2814	1528.5	66.5581	1.72795		577	25.8641	677	25.379	627	25.6216	0.350692	-1.37725		1332	21.4082	447	18.7771	889.5	20.0926
AFUA_5G14260	#N/A	'cytochrome b5, putative'		159	31.0803	131	32.1657	145	31.623	1.72622		39	8.82469	55	10.4079	47	9.61629	0.00879656	-1.71742		118	9.5735	45	9.54216	81.5	9.55783
AFUA_6G11950	#N/A	'hypothetical protein'		15	2.06417	10	1.72857	12.5	1.89637	1.71498		6	0.955765	4	0.532875	5	0.74432	0.365738	-1.34924		15	0.856733	2	0.298558	8.5	0.577645
AFUA_2G03730	#N/A	'Ctr copper transporter family protein'		908	88.9389	831	102.244	869.5	95.5916	1.71439		256	29.0263	239	22.6629	247.5	25.8446	-0.172629	-1.88702		696	28.2954	282	29.9641	489	29.1297
AFUA_1G16760	#N/A	'acetyltransferase, GNAT family family'		389	45.3273	434	63.5233	411.5	54.4253	1.71286		100	13.4883	121	13.6492	110.5	13.5687	-0.291132	-2.00399		305	14.7506	146	18.4548	225.5	16.6027
AFUA_5G10150	#N/A	'hypothetical protein'		7	1.49537	7	1.87838	7	1.68688	1.7121		1	0.247285	2	0.413612	1.5	0.330449	N/A	N/A		9	0.797985	1	0.231738	5	0.514862
AFUA_3G07200	#N/A	'DEAD/DEAH box RNA helicase, putative'		11	0.452106	7	0.361392	9	0.406749	1.70631		6	0.28546	4	0.159154	5	0.222307	0.834725	-0.871584		12	0.204705	1	0.0445855	6.5	0.124645
AFUA_8G01920	#N/A	'conserved hypothetical protein'		136	27.7956	164	42.103	150	34.9493	1.70482		61	14.4315	52	10.2885	56.5	12.36	0.205234	-1.49958		143	12.1303	42	9.31176	92.5	10.7211
AFUA_3G01620	#N/A	'Ankyrin and HET domain protein'		35	1.27498	16	0.732132	25.5	1.00356	1.69822		12	0.506016	12	0.423184	12	0.4646	0.587158	-1.11106		20	0.30239	8	0.316135	14	0.309262
AFUA_1G17700	#N/A	'short chain dehydrogenase, putative'		49	5.35493	26	3.56914	37.5	4.46204	1.69537		29	3.66862	14	1.48114	21.5	2.57488	0.902177	-0.793198		32	1.45147	11	1.30406	21.5	1.37776
AFUA_4G00590	#N/A	'monooxygenase, putative'		947	64.4179	746	63.7423	846.5	64.0801	1.68654		464	36.536	500	32.9259	482	34.7309	0.802888	-0.883655		634	17.8997	297	21.9159	465.5	19.9078
AFUA_1G14550	#N/A	'Mn superoxide dismutase MnSOD'		214	25.6693	186	28.025	200	26.8471	1.68135		27	3.74895	47	5.45769	37	4.60332	-0.862673	-2.54402		169	8.41369	64	8.3277	116.5	8.3707
AFUA_5G02650	#N/A	'hypothetical protein'		23772	3261.29	19488	3358.33	21630	3309.81	1.67901		5758	914.411	6825	906.437	6291.5	910.424	-0.183126	-1.86214		19095	1087.29	6585	979.997	12840	1033.64
AFUA_1G00110	#N/A	'hypothetical protein'		88	7.80195	84	9.35476	86	8.57836	1.67871		16	1.64205	24	2.05989	20	1.85097	-0.533707	-2.21242		62	2.28146	32	3.07763	47	2.67954										AFUA_1G01000	SecMet Gene
AFUA_7G00805	#N/A	'hypothetical protein'		89	30.2473	66	28.1756	77.5	29.2115	1.67831		31	12.1957	40	13.1604	35.5	12.678	0.474102	-1.20421		51	7.19396	30	11.0602	40.5	9.12709
AFUA_1G00720	#N/A	'hypothetical protein'		20	2.40543	14	2.11506	17	2.26024	1.67826		8	1.11378	6	0.698594	7	0.906186	0.359658	-1.3186		10	0.499186	7	0.913285	8.5	0.706236										AFUA_2G01280	SecMet Gene
AFUA_5G14600	#N/A	'integral membrane protein'		927	105.549	852	121.856	889.5	113.703	1.67365		346	45.6034	554	61.0655	450	53.3345	0.581525	-1.09213		787	37.192	276	34.0902	531.5	35.6411
AFUA_4G01040	#N/A	'short chain dehydrogenase, putative'		76	8.9487	59	8.72631	67.5	8.83751	1.66823		11	1.49929	7	0.797913	9	1.1486	-1.27553	-2.94376		38	1.85708	29	3.70416	33.5	2.78062
AFUA_2G09282	#N/A	'conserved hypothetical protein'		302	7.2411	258	7.77051	280	7.50581	1.66755		75	2.08164	99	2.29797	87	2.1898	-0.109661	-1.77721		237	2.35856	91	2.36693	164	2.36274
AFUA_4G01260	#N/A	'mitochondrial chaperone ATPase (Bcs1), putative'		2261	129.79	1882	135.705	2071.5	132.748	1.65348		777	51.6309	886	49.2365	831.5	50.4337	0.25725	-1.39623		1825	43.4816	657	40.9122	1241	42.1969
AFUA_2G03700	#N/A	'HMG-CoA reductase'		5956	149.688	4442	140.231	5199	144.96	1.65295		3495	101.678	4224	102.77	3859.5	102.224	1.14903	-0.503915		4225	44.0717	1765	48.1198	2995	46.0957
AFUA_2G08360	#N/A	'orotidine 5'-phosphate decarboxylase PyrG'		1615	160.112	1300	161.893	1457.5	161.003	1.65186		205	23.5262	224	21.4987	214.5	22.5125	-1.18643	-2.83829		1207	49.6661	491	52.8056	849	51.2359
AFUA_3G02760	#N/A	'ABC multidrug transporter, putative'		227	4.42184	181	4.42882	204	4.42533	1.64915		62	1.39803	80	1.50862	71	1.45332	0.04272	-1.60643		153	1.237	75	1.58484	114	1.41092
AFUA_5G14730	#N/A	'aldo-keto reductase (AKR13), putative'		316	23.6861	303	28.5287	309.5	26.1074	1.64822		104	9.02374	151	10.9571	127.5	9.99042	0.262378	-1.38584		295	9.17761	92	7.48067	193.5	8.32914
AFUA_6G11540	#N/A	'conserved hypothetical protein'		50	2.68952	45	3.04054	47.5	2.86503	1.64535		28	1.74345	29	1.51013	28.5	1.62679	0.828826	-0.816522		35	0.7814	18	1.05032	26.5	0.915862
AFUA_6G03380	#N/A	'conserved hypothetical protein'		1302	54.6137	1215	64.0176	1258.5	59.3156	1.64107		406	19.7134	493	20.0193	449.5	19.8664	0.0629852	-1.57808		972	16.9222	464	21.1132	718	19.0177
AFUA_5G14740	#N/A	'fucose-specific lectin FleA'		5400	416.955	4320	418.998	4860	417.976	1.63851		4758	425.271	4418	330.242	4588	377.756	1.49255	-0.145964		4110	131.716	1633	136.781	2871.5	134.248
AFUA_4G01160	#N/A	'von Willebrand domain protein'		255	7.17442	197	6.96218	226	7.0683	1.63098		141	4.59211	173	4.71199	157	4.65205	1.02748	-0.603498		187	2.18368	78	2.3806	132.5	2.28214
AFUA_8G06760	#N/A	'MFS transporter, putative'		103	5.64189	110	7.56855	106.5	6.60522	1.62955		51	3.23373	61	3.23466	56	3.23419	0.599353	-1.0302		112	2.54628	29	1.72318	70.5	2.13473
AFUA_1G16564	#N/A	'DUF455 domain protein'		770	134.148	681	149.03	725.5	141.589	1.61382		187	37.7122	324	54.645	255.5	46.1786	-0.0025893	-1.61641		715	51.7012	216	40.8219	465.5	46.2615
AFUA_6G14450	#N/A	'hypothetical protein'		8	0.739217	8	0.928548	8	0.833883	1.6119		4	0.427847	4	0.357811	4	0.392829	N/A	N/A		9	0.345164	2	0.200474	5.5	0.272819
AFUA_4G14130	#N/A	'ABC multidrug transporter, putative'		32	0.709268	17	0.473306	24.5	0.591287	1.61151		8	0.205256	10	0.214572	9	0.209914	0.117452	-1.49406		29	0.266784	5	0.12022	17	0.193502
AFUA_3G14400	#N/A	'hypothetical protein'		641	65.429	531	68.0831	586	66.7561	1.60926		179	21.1501	213	21.0476	196	21.0988	-0.0524723	-1.66173		586	24.8262	171	18.9345	378.5	21.8804
AFUA_7G06690	#N/A	'flavin-containing monooxygenase, putative'		1545	64.7763	1331	70.0968	1438	67.4365	1.60903		555	26.9356	710	28.8176	632.5	27.8766	0.334558	-1.27448		1315	22.883	469	21.3307	892	22.1069
AFUA_7G08290	#N/A	'vegetative incompatibility WD repeat protein, putative'		57	2.93244	41	2.64954	49	2.79099	1.60433		12	0.714631	16	0.796868	14	0.755749	-0.280474	-1.8848		52	1.11035	13	0.725511	32.5	0.917928
AFUA_3G00450	#N/A	'NmrA-like family protein'		1684	107.158	1490	119.097	1587	113.127	1.60342		445	32.7784	579	35.6675	512	34.2229	-0.12149	-1.72491		1502	39.6691	504	34.7903	1003	37.2297
AFUA_4G01170	#N/A	'hypothetical protein'		87	5.20737	72	5.41333	79.5	5.31035	1.5968		36	2.4943	57	3.30283	46.5	2.89856	0.723332	-0.87347		76	1.88805	25	1.62325	50.5	1.75565
AFUA_2G00260	#N/A	'phenylacetaldoxime dehydratase family protein, putative'		54	4.62752	41	4.41338	47.5	4.52045	1.59393		16	1.58716	16	1.32735	16	1.45726	-0.0392811	-1.63321		45	1.60054	15	1.39441	30	1.49748
AFUA_8G02315	#N/A	'conserved hypothetical protein'		19	1.80204	26	3.09753	22.5	2.44979	1.59169		16	1.75661	14	1.28543	15	1.52102	0.904073	-0.687613		23	0.905395	7	0.720201	15	0.812798
AFUA_8G06080	#N/A	'flavohemoprotein, putative'		925	63.7429	693	59.9869	809	61.8649	1.57883		383	30.5517	492	32.8221	437.5	31.6869	0.613592	-0.965234		732	20.9364	274	20.4827	503	20.7095
AFUA_2G05180	#N/A	'NF-X1 finger and helicase domain protein, putative'		107	1.6558	109	2.11876	108	1.88728	1.57667		60	1.07478	72	1.07862	66	1.0767	0.766982	-0.809692		116	0.745043	31	0.520392	73.5	0.632717
AFUA_6G02800	#N/A	'GPI anchored protein, putative'		2110	239.942	1660	237.118	1885	238.53	1.57198		528	69.5031	676	74.4187	602	71.9609	-0.156906	-1.72889		1740	82.1247	635	78.3328	1187.5	80.2288
AFUA_4G00610	#N/A	'aryl-alcohol dehydrogenase, putative'		91	4.37553	72	4.34865	81.5	4.36209	1.56743		118	6.56777	107	4.98064	112.5	5.7742	1.97203	0.404601		90	1.79611	22	1.14751	56	1.47181
AFUA_2G15340	#N/A	'AflR-like C6 transcription factor, putative'		259	12.9029	228	14.2677	243.5	13.5853	1.56694		101	5.82445	98	4.72634	99.5	5.2754	0.202243	-1.3647		190	3.92863	97	5.2421	143.5	4.58536
AFUA_2G14630	#N/A	'cell wall glycosyl hydrolase YteR, putative'		798	56.9146	593	53.1261	695.5	55.0203	1.56267		253	20.8875	349	24.0967	301	22.4921	0.272124	-1.29055		605	17.9092	250	19.3422	427.5	18.6257
AFUA_2G07610	#N/A	'short chain dehydrogenase/reductase, putative'		878	58.0518	816	67.771	847	62.9114	1.55449		329	25.1804	348	22.2747	338.5	23.7276	0.14773	-1.40676		803	22.0362	290	20.8001	546.5	21.4182
AFUA_2G17270	#N/A	'MFS transporter, putative'		152	11.142	120	11.0493	136	11.0956	1.55016		37	3.13955	49	3.47718	43	3.30837	-0.195645	-1.7458		121	3.68134	49	3.89638	85	3.78886
AFUA_4G14020	#N/A	'ankyrin repeat protein'		7	0.293897	13	0.685603	10	0.48975	1.54765		5	0.243004	8	0.325161	6.5	0.284082	0.761915	-0.785736		14	0.243964	2	0.0910904	8	0.167527
AFUA_4G08690	#N/A	'dihydrodipicolinate synthetase family protein'		117	9.65734	158	16.3818	137.5	13.0196	1.54598		36	3.4397	52	4.15515	44	3.79742	-0.231604	-1.77759		127	4.35087	51	4.56654	89	4.4587
AFUA_2G17720	#N/A	'PAF acetylhydrolase family protein'		24	1.74359	21	1.9164	22.5	1.83	1.53419		6	0.504582	4	0.281323	5	0.392953	-0.685223	-2.21941		21	0.633219	8	0.630478	14.5	0.631848
AFUA_3G07300	#N/A	'ABC multidrug transporter, putative'		912	18.3304	650	16.4105	781	17.3705	1.52842		286	6.6541	370	7.1993	328	6.9267	0.20202	-1.3264		704	5.87287	283	6.17034	493.5	6.0216
AFUA_7G06460	#N/A	'cell wall organization protein/glutathione transferase (Gto3), putative'		1499	129.57	1442	156.568	1470.5	143.069	1.52519		712	71.241	816	68.2819	764	69.7614	0.488979	-1.03621		1459	52.3431	502	47.071	980.5	49.707
AFUA_5G10040	#N/A	'C6 transcription factor, putative'		53	2.07383	52	2.55584	52.5	2.31483	1.52284		19	0.860591	20	0.757598	19.5	0.809094	0.00631171	-1.51653		60	0.974426	15	0.636699	37.5	0.805562
AFUA_3G01300	#N/A	'conserved hypothetical protein'		276	20.1821	191	17.5438	233.5	18.8629	1.52263		55	4.65549	76	5.37999	65.5	5.01774	-0.387808	-1.91044		234	7.10187	76	6.02859	155	6.56523
AFUA_5G00920	#N/A	'transesterase (LovD), putative'		144	10.5298	142	13.043	143	11.7864	1.52246		40	3.38581	53	3.75184	46.5	3.56882	-0.201144	-1.7236		124	3.76339	56	4.44212	90	4.10275
AFUA_3G00720	#N/A	'DUF500 and UBA/TS-N domain protein'		562	35.4599	545	43.1947	553.5	39.3273	1.52234		284	20.7427	314	19.1797	299	19.9612	0.544009	-0.978331		515	13.4868	203	13.8945	359	13.6907
AFUA_4G00870	#N/A	'antigenic cell wall galactomannoprotein, putative'		71	11.478	76	15.4331	73.5	13.4556	1.52125		25	4.67837	24	3.75605	24.5	4.21721	-0.152593	-1.67384		77	5.16653	24	4.20887	50.5	4.6877
AFUA_4G01105	#N/A	'C6 and C2H2 transcription factor, putative'		158	10.7885	148	12.694	153	11.7413	1.5197		37	2.92451	59	3.90004	48	3.41228	-0.263082	-1.78278		140	3.96766	57	4.22208	98.5	4.09487
AFUA_2G02500	#N/A	'conserved hypothetical protein'		1101	112.639	1134	145.729	1117.5	129.184	1.51454		451	53.4102	549	54.3733	500	53.8917	0.253248	-1.26129		1079	45.8167	402	44.6142	740.5	45.2154
AFUA_5G06820	#N/A	'Hsp20/alpha crystallin family protein'		511	46.1714	541	61.4019	526	53.7866	1.51068		42	4.39286	36	3.14895	39	3.77091	-2.32359	-3.83426		531	19.9135	182	17.8389	356.5	18.8762
AFUA_5G00120	#N/A	'cytochrome P450 oxidoreductase/alkane hydroxylase, putative'		39	2.10794	39	2.64783	39	2.37788	1.50696		7	0.437963	18	0.94184	12.5	0.689901	-0.278253	-1.78522		38	0.852466	14	0.820856	26	0.836661
AFUA_3G01690	#N/A	'cytochrome P450 monooxygenase, putative'		12	2.76069	10	2.88981	11	2.82525	1.50561		2	0.532614	1	0.222714	1.5	0.377664	N/A	N/A		13	1.24131	3	0.748693	8	0.995001
AFUA_1G11230	#N/A	'HMG-CoA reductase'		119	3.16074	93	3.10282	106	3.13178	1.49848		23	0.707157	26	0.668538	24.5	0.687847	-0.688344	-2.18682		107	1.17958	36	1.03727	71.5	1.10842
AFUA_4G03325	#N/A	'conserved hypothetical protein'		2102	795.766	1871	889.732	1986.5	842.749	1.49842		538	235.766	769	281.832	653.5	258.799	-0.204854	-1.70327		1745	274.188	785	322.38	1265	298.284
AFUA_4G01500	#N/A	'lignostilbene dioxygenase, putative'		20	1.03546	5	0.325166	12.5	0.680312	1.49563		7	0.419514	4	0.200481	5.5	0.309998	0.361696	-1.13394		12	0.25786	4	0.224651	8	0.241256
AFUA_6G12000	#N/A	'hypothetical protein'		383	102.578	334	112.366	358.5	107.472	1.4923		138	42.784	208	53.9301	173	48.3571	0.340131	-1.15216		324	36.0165	139	40.3847	231.5	38.2006
AFUA_3G01460	#N/A	'salicylate hydroxylase, putative'		198	13.1886	193	16.1482	195.5	14.6684	1.48935		39	3.00708	46	2.96622	42.5	2.98665	-0.806763	-2.29611		195	5.39099	70	5.05798	132.5	5.22449
AFUA_7G05160	#N/A	'fumarylacetoacetate hydrolase family protein'		11	0.712597	13	1.05786	12	0.885228	1.48924		2	0.149978	0	0	1	0.074989	N/A	N/A		13	0.349539	4	0.281098	8.5	0.315318
AFUA_2G12500	#N/A	'MFS multidrug transporter, putative'		6355	278.82	5507	303.498	5931	291.159	1.47336		2632	133.672	3276	139.144	2954	136.408	0.379477	-1.09388		5487	99.9179	2307	109.8	3897	104.859
AFUA_3G02680	#N/A	'C6 finger domain protein, putative'		43	2.46995	32	2.30889	37.5	2.38942	1.47307		11	0.731407	23	1.27897	17	1.00519	0.22387	-1.2492		33	0.786746	15	0.934667	24	0.860707
AFUA_1G03180	#N/A	'DUF636 domain protein'		1255	183.99	1191	219.328	1223	201.659	1.47095		297	50.4025	430	61.0281	363.5	55.7153	-0.384818	-1.85577		1147	69.7933	476	75.7011	811.5	72.7472										AFUA_5G10160	SecMet Gene
AFUA_5G13440	#N/A	'conserved hypothetical protein'		443	30.5982	411	35.6588	427	33.1285	1.46837		218	17.4299	294	19.6585	256	18.5442	0.631263	-0.837104		404	11.5817	165	12.3629	284.5	11.9723
AFUA_6G13080	#N/A	'DEAD/DEAH box DNA helicase (Mer3), putative'		99	1.80283	74	1.69271	86.5	1.74777	1.46798		41	0.864268	37	0.652277	39	0.758273	0.263253	-1.20473		94	0.710472	28	0.553124	61	0.631798
AFUA_3G03220	#N/A	'conserved hypothetical protein'		9	1.90899	13	3.46367	11	2.68633	1.4675		2	0.491063	1	0.205339	1.5	0.348201	N/A	N/A		9	0.792326	5	1.15047	7	0.971399
AFUA_5G07650	#N/A	'F-box domain and ankyrin repeat protein'		19	2.54817	26	4.38007	22.5	3.46412	1.46338		9	1.39722	10	1.29833	9.5	1.34778	0.10147	-1.36191		19	1.05762	10	1.45486	14.5	1.25624
AFUA_3G07730	#N/A	'conserved hypothetical protein'		470	68.4571	386	70.6221	428	69.5396	1.46212		244	41.1393	238	33.559	241	37.3491	0.565363	-0.89676		409	24.7254	163	25.7545	286	25.24
AFUA_1G17440	#N/A	'ABC drug exporter AbcA'		18	0.353547	18	0.444099	18	0.398823	1.46174		15	0.341046	9	0.171131	12	0.256088	0.822636	-0.639108		12	0.0978266	9	0.191762	10.5	0.144794
AFUA_4G04700	#N/A	'F-box domain protein'		637	68.2834	561	75.539	599	71.9112	1.46053		194	24.0726	257	26.6698	225.5	25.3712	-0.0424917	-1.50302		563	25.0487	234	27.2105	398.5	26.1296
AFUA_5G10510	#N/A	'ABC transporter, putative'		3255	63.6822	2506	61.5858	2880.5	62.634	1.45188		824	18.6612	1150	21.7809	987	20.2211	-0.17921	-1.63109		2657	21.5754	1141	24.2158	1899	22.8956
AFUA_1G02040	#N/A	'extracellular SCP domain protein Pry1, putative'		2257	238.52	2162	287	2209.5	262.76	1.45187		819	100.19	951	97.2939	885	98.7418	0.0398604	-1.41201		2111	92.5938	868	99.5082	1489.5	96.051										AFUA_3G12810	SecMet Gene
AFUA_5G00110	#N/A	'squalene-hopene-cyclase, putative'		23	0.964758	21	1.10648	22	1.03562	1.45076		10	0.485553	8	0.324857	9	0.405205	0.0969923	-1.35377		20	0.348194	9	0.409523	14.5	0.378858
AFUA_1G00100	#N/A	'MFS monocarboxylate transporter, putative'		34	4.91234	16	2.90377	25	3.90806	1.44872		4	0.668984	3	0.419607	3.5	0.544295	N/A	N/A		19	1.13937	11	1.72404	15	1.4317										AFUA_1G01010	SecMet Gene
AFUA_1G01680	#N/A	'branched-chain amino acid aminotransferase'		1514	112.543	1525	142.396	1519.5	127.469	1.44813		574	49.3915	543	39.0756	558.5	44.2335	-0.0788102	-1.52694		1536	47.3899	571	46.0443	1053.5	46.7171										AFUA_3G03550	SecMet Gene
AFUA_2G06010	#N/A	'alkaline lipase, putative'		37	3.14071	26	2.77225	31.5	2.95648	1.44252		9	0.884331	13	1.06827	11	0.9763	-0.155965	-1.59848		33	1.16263	11	1.0129	22	1.08776
AFUA_5G02270	#N/A	'C6 transcription factor, putative'		209	8.50431	193	9.86467	201	9.18449	1.44168		93	4.38048	109	4.29369	101	4.33708	0.359203	-1.08247		207	3.49593	74	3.26641	140.5	3.38117
AFUA_2G14350	#N/A	'AT DNA binding protein, putative'		765	48.9919	706	56.7937	735.5	52.8928	1.43669		192	14.2335	277	17.1733	234.5	15.7034	-0.31531	-1.752		741	19.6962	279	19.3826	510	19.5394
AFUA_4G14580	#N/A	'O-methyltransferase, putative'		83	4.54915	76	5.23237	79.5	4.89076	1.43526		27	1.71302	32	1.69791	29.5	1.70546	-0.0846351	-1.5199		44	1.00093	44	2.61608	44	1.80851
AFUA_6G03620	#N/A	'FAD/FMN-containing isoamyl alcohol oxidase MreA'		202	10.1706	147	9.29701	174.5	9.73379	1.4326		122	7.11049	159	7.75001	140.5	7.43025	1.04301	-0.389591		170	3.55257	67	3.65943	118.5	3.606
AFUA_4G09480	#N/A	'extracellular endo-1,4-beta-xylanase, putative'		133	8.52363	110	8.8552	121.5	8.68942	1.43245		36	2.67068	52	3.22618	44	2.94843	-0.126867	-1.55931		114	3.03234	49	3.40655	81.5	3.21945
AFUA_8G02630	#N/A	'extracellular exo-polygalacturonase, putative'		58	3.29361	49	3.49521	53.5	3.39441	1.43233		24	1.57762	7	0.384816	15.5	0.981217	-0.358187	-1.79052		44	1.03704	24	1.47843	34	1.25774
AFUA_7G00530	#N/A	'NACHT and Ankyrin domain protein'		201	4.21163	158	4.15857	179.5	4.1851	1.43227		70	1.69785	71	1.4402	70.5	1.56903	0.0168741	-1.41539		158	1.37408	76	1.72748	117	1.55078
AFUA_8G06630	#N/A	'intermediate filament associated protein, putative'		45	4.23663	53	6.26782	49	5.25223	1.43158		30	3.26946	14	1.27599	22	2.27272	0.223071	-1.20851		50	1.95379	19	1.94047	34.5	1.94713
AFUA_6G02820	#N/A	'metalloreductase, putative'		746	30.8021	626	32.4675	686	31.6348	1.42602		193	9.22454	241	9.63319	217	9.42887	-0.32034	-1.74636		650	11.1392	277	12.407	463.5	11.7731
AFUA_4G00630	#N/A	'aminotransferase, putative'		186	13.2447	168	15.027	177	14.1359	1.42463		62	5.11056	58	3.99825	60	4.55441	-0.209398	-1.63403		176	5.20168	69	5.32998	122.5	5.26583
AFUA_4G09530	#N/A	'hypothetical protein'		42	19.032	40	22.7682	41	20.9001	1.42417		10	5.24544	11	4.82548	10.5	5.03546	-0.62915	-2.05332		41	7.71117	16	7.86505	28.5	7.78811
AFUA_3G07540	#N/A	'potassium channel, putative'		926	41.7712	980	55.5297	953	48.6505	1.42336		205	10.7045	242	10.568	223.5	10.6363	-0.770108	-2.19346		968	18.1235	371	18.1546	669.5	18.139
AFUA_5G08730	#N/A	'conserved hypothetical protein'		438	110.08	326	102.916	382	106.498	1.42326		95	27.6378	108	26.2765	101.5	26.9571	-0.55882	-1.98208		385	40.16	144	39.2592	264.5	39.7096
AFUA_5G07430	#N/A	'Rho guanyl nucleotide exchange factor, putative'		1057	16.9624	739	14.8967	898	15.9295	1.42325		691	12.8362	858	13.3294	774.5	13.0828	1.13922	-0.284032		840	5.59489	361	6.28441	600.5	5.93965
AFUA_2G00980	#N/A	'conserved hypothetical protein'		134	20.038	104	19.5351	119	19.7866	1.4217		42	7.27018	28	4.0534	35	5.66179	-0.383495	-1.80519		123	7.63406	44	7.13754	83.5	7.3858
AFUA_2G01720	#N/A	'conserved hypothetical protein'		2566	117.643	1931	111.205	2248.5	114.424	1.41855		865	45.9063	988	43.8509	926.5	44.8786	0.0682561	-1.35029		2246	42.7386	862	42.871	1554	42.8048
AFUA_4G13940	#N/A	'ubiquitin conjugating enzyme, putative'		535	13.1475	342	10.5572	438.5	11.8523	1.41789		154	4.38083	264	6.28065	209	5.33074	0.265125	-1.15276		449	4.57969	161	4.29201	305	4.43585
AFUA_7G00540	#N/A	'integral membrane protein'		6987	337.583	6368	386.478	6677.5	362.03	1.41331		2349	131.377	2650	123.95	2499.5	127.663	-0.0904564	-1.50377		7009	140.555	2505	131.293	4757	135.924
AFUA_5G00220	#N/A	'hypothetical protein'		23	3.65889	18	3.59689	20.5	3.62789	1.41202		12	2.20978	13	2.00206	12.5	2.10592	0.627337	-0.784681		23	1.51862	7	1.208	15	1.36331
AFUA_3G00350	#N/A	'conserved hypothetical protein'		889	211.574	957	286.091	923	248.832	1.40935		322	88.7078	324	74.6477	323	81.6777	-0.197811	-1.60716		901	88.999	381	98.3627	641	93.6809
AFUA_5G12760	SecMet Gene	'CCCH zinc finger DNA binding protein'		119	6.94663	110	8.0659	114.5	7.50626	1.40909		24	1.62175	49	2.76908	36.5	2.19541	-0.364515	-1.7736		134	3.24663	38	2.40634	86	2.82648
AFUA_4G01030	#N/A	'conserved hypothetical protein'		155	42.1424	116	39.6167	135.5	40.8795	1.40872		15	4.7209	15	3.94812	15	4.33451	-1.82872	-3.23744		103	11.6232	65	19.1711	84	15.3971
AFUA_3G02900	#N/A	'oxidoreductase, short chain dehydrogenase/reductase family'		20	1.77844	15	1.67546	17.5	1.72695	1.40677		4	0.411733	14	1.20517	9	0.808453	0.311782	-1.09499		17	0.627421	7	0.675233	12	0.651327
AFUA_4G00560	#N/A	'NAD binding Rossmann fold oxidoreductase, putative'		34	2.13177	25	1.96895	29.5	2.05036	1.40291		26	1.88704	28	1.69954	27	1.79329	1.20964	-0.193268		23	0.598535	14	0.952216	18.5	0.775375
AFUA_4G14540	#N/A	'C6 transcription factor (AflR), putative'		105	7.91004	106	10.0306	105.5	8.97033	1.4013		24	2.09289	36	2.62545	30	2.35917	-0.525579	-1.92688		97	3.03292	46	3.75918	71.5	3.39605
AFUA_4G14290	#N/A	'conserved hypothetical protein'		426	7.40302	272	5.93746	349	6.67024	1.39975		171	3.43986	184	3.09548	177.5	3.26767	0.370279	-1.02947		322	2.3225	145	2.73346	233.5	2.52798
AFUA_5G07570	#N/A	'pyruvate carboxylase, putative'		11	0.508474	8	0.464513	9.5	0.486493	1.39924		6	0.32105	5	0.223747	5.5	0.272399	0.562539	-0.836701		14	0.268599	2	0.100289	8	0.184444
AFUA_1G01900	#N/A	'dienelactone hydrolase family protein'		778	93.4459	734	110.741	756	102.094	1.39888		268	37.2616	259	30.1156	263.5	33.6886	-0.200675	-1.59956		777	38.7349	297	38.6975	537	38.7162										AFUA_3G03370	SecMet Gene
AFUA_1G06100	#N/A	'glutaredoxin Grx1, putative'		652	123.416	648	154.074	650	138.745	1.39579		186	40.7551	230	42.1466	208	41.4508	-0.347169	-1.74296		749	58.8444	227	46.6116	488	52.728
AFUA_3G03380	#N/A	'sugar O-acetyltransferase, putative'		48	5.78855	40	6.05928	44	5.92391	1.39183		22	3.07112	20	2.33491	21	2.70301	0.259846	-1.13198		51	2.55269	15	1.9623	33	2.2575
AFUA_5G15020	#N/A	'arsenic methyltransferase Cyt19, putative'		225	18.9554	198	20.9532	211.5	19.9543	1.38405		48	4.681	45	3.67008	46.5	4.17554	-0.872618	-2.25666		189	6.60867	95	8.68202	142	7.64534
AFUA_1G01300	#N/A	'GPI anchored protein, putative'		25	1.80166	20	1.81048	22.5	1.80607	1.38323		9	0.750794	10	0.697659	9.5	0.724226	0.0648894	-1.31834		28	0.837511	7	0.547237	17.5	0.692374										AFUA_3G01490	SecMet Gene
AFUA_2G08370	#N/A	'glutathione S-transferase, putative'		6815	1034.62	6872	1310.48	6843.5	1172.55	1.38131		2490	437.582	3151	463.099	2820.5	450.34	0.000748047	-1.38056		7371	464.452	2646	435.762	5008.5	450.107
AFUA_4G09890	#N/A	'conserved hypothetical protein'		4459	327.124	4073	375.337	4266	351.231	1.38023		1456	123.647	1699	120.665	1577.5	122.156	-0.143472	-1.5237		4929	150.084	1505	119.772	3217	134.928
AFUA_4G00110	#N/A	'TfdA family taurine dioxygenase, putative'		16	1.24723	21	2.05626	18.5	1.65174	1.37762		9	0.812109	7	0.528245	8	0.670177	0.0762415	-1.30138		21	0.679431	7	0.591929	14	0.63568
AFUA_1G13000	#N/A	'conserved hypothetical protein'		359	37.9392	307	40.7535	333	39.3463	1.37549		86	10.5205	124	12.6861	105	11.6033	-0.386209	-1.76169		370	16.2291	123	14.1008	246.5	15.165
AFUA_4G01515	#N/A	'hypothetical protein'		10	0.830764	7	0.73048	8.5	0.780622	1.37523		4	0.384666	4	0.321698	4	0.353182	N/A	N/A		7	0.241366	4	0.360482	5.5	0.300924
AFUA_5G14180	#N/A	'conserved hypothetical protein'		532	60.0407	648	91.8632	590	75.952	1.37486		356	46.5083	412	45.0135	384	45.7609	0.643889	-0.730972		631	29.5572	237	29.0154	434	29.2863
AFUA_2G08030	#N/A	'hypothetical protein'		7	0.860352	8	1.2351	7.5	1.04772	1.37467		5	0.711368	7	0.83289	6	0.772129	0.934329	-0.440345		8	0.408102	3	0.399986	5.5	0.404044
AFUA_8G06200	#N/A	'conserved hypothetical protein'		14	2.49229	16	3.57786	15	3.03508	1.37467		8	1.64857	10	1.72338	9	1.68598	0.526526	-0.848148		16	1.1822	6	1.15869	11	1.17045
AFUA_5G10050	#N/A	'cytochrome P450 monooxygenase, putative'		87	4.38285	72	4.5562	79.5	4.46952	1.36994		36	2.09936	53	2.58479	44.5	2.34207	0.437607	-0.932336		87	1.8191	30	1.63947	58.5	1.72929
AFUA_4G14140	#N/A	'cytochrome P450 monooxygenase, putative'		7	0.3675	6	0.395679	6.5	0.381589	1.36329		2	0.121544	1	0.0508242	1.5	0.0861843	N/A	N/A		11	0.239691	1	0.0569515	6	0.148321
AFUA_2G00810	#N/A	'purine nucleoside permease, putative'		12	0.855858	18	1.6126	15	1.23423	1.36142		11	0.908154	9	0.621405	10	0.764779	0.670928	-0.690493		22	0.651244	4	0.309475	13	0.48036
AFUA_4G03540	#N/A	'integral membrane protein , putative'		24	1.73098	26	2.35552	25	2.04325	1.36125		6	0.500931	11	0.768042	8.5	0.634487	-0.32595	-1.6872		27	0.808249	10	0.782396	18.5	0.795322
AFUA_1G00690	#N/A	'hypothetical protein'		4	1.08754	7	2.39066	5.5	1.7391	1.36095		9	2.83254	4	1.05283	6.5	1.94269	1.52066	0.159709		12	1.35416	0	0	6	0.677078										AFUA_2G01310	SecMet Gene
AFUA_6G08020	#N/A	'ABC transporter, putative'		1122	19.3	914	19.7489	1018	19.5244	1.3575		309	6.15274	303	5.04566	306	5.5992	-0.444489	-1.80199		1042	7.43929	418	7.79984	730	7.61957
AFUA_3G03520	SecMet Gene	'integral membrane protein'		363	24.2873	327	27.4823	345	25.8848	1.35523		127	9.83609	162	10.493	144.5	10.1645	0.0066658	-1.34856		368	10.2193	138	10.0161	253	10.1177
AFUA_1G16080	#N/A	'hypothetical protein'		163	20.3122	158	24.732	160.5	22.5221	1.34602		54	7.78948	105	12.6669	79.5	10.2282	0.207233	-1.13879		191	9.87876	58	7.84048	124.5	8.85962
AFUA_2G07860	#N/A	'hypothetical protein'		61	12.1354	73	18.2423	67	15.1889	1.34598		34	7.82978	39	7.51105	36.5	7.67042	0.360341	-0.985637		82	6.77078	24	5.17943	53	5.9751
AFUA_5G10420	#N/A	'nitrate reductase, putative'		80	2.13117	65	2.17508	72.5	2.15313	1.34412		28	0.863442	32	0.825259	30	0.844351	-0.00640377	-1.35052		75	0.82926	30	0.866954	52.5	0.848107
AFUA_4G10950	#N/A	'3-ketoacyl-coA thiolase peroxisomal A precursor'		700	44.9576	636	51.3091	668	48.1333	1.34239		264	19.627	259	16.1033	261.5	17.8652	-0.0874994	-1.42989		695	18.5264	279	19.4381	487	18.9822
AFUA_3G01090	#N/A	'conserved hypothetical protein'		2007	168.135	1619	170.369	1813	169.252	1.33919		532	51.5905	645	52.3098	588.5	51.9501	-0.36479	-1.70398		2000	69.5412	707	64.2506	1353.5	66.8959
AFUA_8G01770	#N/A	'conserved hypothetical protein'		28	2.57137	26	2.99925	27	2.78531	1.33785		6	0.637829	10	0.889033	8	0.763431	-0.529422	-1.86727		16	0.609856	16	1.59394	16	1.1019
AFUA_4G00530	#N/A	'conserved hypothetical protein'		81	0.760201	52	0.613027	66.5	0.686614	1.33514		56	0.608384	61	0.554223	58.5	0.581303	1.09493	-0.240207		77	0.29994	24	0.244343	50.5	0.272142
AFUA_5G00590	#N/A	'hypothetical protein'		9932	851.121	9090	978.478	9511	914.799	1.33116		2523	250.275	3234	268.291	2878.5	259.283	-0.487767	-1.81893		10066	358.024	3971	369.148	7018.5	363.586
AFUA_6G13740	#N/A	'conserved hypothetical protein'		14837	1393.94	12968	1530.39	13902.5	1462.17	1.33107		6769	736.154	10089	917.608	8429	826.881	0.508718	-0.822356		14785	576.527	5748	585.815	10266.5	581.171
AFUA_6G10800	#N/A	'carboxylesterase, putative'		19	0.876466	18	1.04301	18.5	0.959736	1.32886		4	0.213593	6	0.267944	5	0.240769	-0.666126	-1.99499		19	0.363777	8	0.400329	13.5	0.382053
AFUA_2G13250	#N/A	'bifunctional tryptophan synthase TRPB'		4215	161.271	3134	150.623	3674.5	155.947	1.3276		2913	129.016	3634	134.603	3273.5	131.81	1.085	-0.242596		3667	58.2331	1591	66.035	2629	62.134
AFUA_1G01700	#N/A	'conserved serine-rich protein'		479	13.3677	410	14.3726	444.5	13.8702	1.32712		215	6.94552	235	6.34891	225	6.64722	0.265963	-1.06116		471	5.45559	185	5.60064	328	5.52811										AFUA_3G03530	SecMet Gene
AFUA_8G01380	#N/A	'NB-ARC and TPR domain protein'		109	2.60793	75	2.25405	92	2.43099	1.32696		32	0.88627	38	0.880167	35	0.883218	-0.133744	-1.4607		88	0.873882	41	1.06414	64.5	0.969012
AFUA_5G07530	#N/A	'conserved hypothetical protein'		38	1.49276	45	2.2205	41.5	1.85663	1.32637		38	1.72796	32	1.21693	35	1.47245	0.9919	-0.334466		49	0.798917	16	0.681822	32.5	0.740369
AFUA_3G01910	#N/A	'cellobiohydrolase, putative'		17	0.890416	13	0.855303	15	0.872859	1.3243		4	0.242521	4	0.202822	4	0.222672	N/A	N/A		19	0.413045	5	0.284092	12	0.348569
AFUA_1G06470	#N/A	'neutral/alkaline nonlysosomal ceramidase, putative'		437	16.5298	326	15.4895	381.5	16.0096	1.32371		143	6.26136	177	6.48144	160	6.3714	-0.00555044	-1.32926		394	6.18562	161	6.6063	277.5	6.39596
AFUA_4G01050	#N/A	'ABC multidrug transporter, putative'		48	0.964758	33	0.833151	40.5	0.898954	1.32199		11	0.255927	6	0.116745	8.5	0.186336	-0.948346	-2.27034		47	0.392081	15	0.32705	31	0.359565
AFUA_5G10180	#N/A	'salicylate hydroxylase, putative'		115	6.44075	113	7.94968	114	7.19522	1.3216		46	2.98224	37	2.0061	41.5	2.49417	-0.206881	-1.52848		117	2.71972	50	3.03777	83.5	2.87875
AFUA_2G00940	#N/A	'hypothetical protein'		206	9.83129	166	9.9514	186	9.89134	1.32056		94	5.19299	94	4.34293	94	4.76796	0.26777	-1.05279		196	3.8824	78	4.03816	137	3.96028
AFUA_1G02520	#N/A	'hypothetical protein'		12	3.08501	4	1.29172	8	2.18837	1.31777		3	0.892777	1	0.248878	2	0.570828	N/A	N/A		6	0.640217	4	1.11553	5	0.877874										AFUA_3G14860	SecMet Gene
AFUA_4G14380	#N/A	'glutathione S-transferase, putative'		27534	2823.34	21785	2805.97	24659.5	2814.65	1.31697		5449	646.779	5968	592.425	5708.5	619.602	-0.866576	-2.18354		25830	1099.3	10430	1160.17	18130	1129.74
AFUA_6G07840	#N/A	'methionine-R-sulfoxide reductase SelR, putative'		1879	249.761	1863	311.059	1871	280.41	1.31401		865	133.094	800	102.943	832.5	118.019	0.0654916	-1.24852		2144	118.283	744	107.279	1444	112.781
AFUA_6G11630	#N/A	'FAD-dependent isoamyl alcohol oxidase, putative'		56	2.7292	57	3.48943	56.5	3.10932	1.30596		21	1.18471	26	1.22668	23.5	1.2057	-0.0607701	-1.36673		59	1.19344	25	1.3217	42	1.25757
AFUA_3G15070	#N/A	'hypothetical protein'		31	4.08428	31	5.13037	31	4.60732	1.30489		7	1.06757	13	1.65809	10	1.36283	-0.45243	-1.75732		29	1.58581	15	2.14383	22	1.86482
AFUA_7G06600	#N/A	'NADPH-dependent FMN reductase Lot6, putative'		77	11.7494	87	16.6754	82	14.2124	1.30454		35	6.18213	42	6.20418	38.5	6.19316	0.106142	-1.1984		85	5.38323	37	6.12451	61	5.75387
AFUA_6G07650	#N/A	'hypothetical protein'		53	4.36666	38	3.93269	45.5	4.14967	1.30431		16	1.52595	27	2.15352	21.5	1.83973	0.13081	-1.1735		46	1.57301	20	1.78751	33	1.68026
AFUA_1G01610	#N/A	'conserved hypothetical protein'		772	68.3094	663	73.6901	717.5	70.9998	1.30384		372	38.1024	411	35.206	391.5	36.6542	0.35	-0.953836		735	26.993	318	30.5236	526.5	28.7583										AFUA_3G02690	SecMet Gene
AFUA_1G17512	#N/A	'lipase/esterase, pseudogene'		23	1.42712	17	1.325	20	1.37606	1.3035		7	0.502779	9	0.540613	8	0.521696	-0.0957645	-1.39926		25	0.643833	7	0.471169	16	0.557501
AFUA_4G00580	#N/A	'hypothetical protein'		82	5.93805	72	6.5493	77	6.24368	1.30278		73	6.11926	90	6.30934	81.5	6.2143	1.29597	-0.00680374		90	2.70503	30	2.35666	60	2.53085
AFUA_5G00930	#N/A	'amino acid permease, putative'		12	0.599148	13	0.815322	12.5	0.707235	1.30202		3	0.173389	6	0.290012	4.5	0.2317	N/A	N/A		12	0.248677	6	0.324975	9	0.286826
AFUA_6G09420	#N/A	'hypothetical protein'		312	61.3891	329	81.3139	320.5	71.3515	1.30187		172	39.1752	217	41.334	194.5	40.2546	0.476084	-0.82579		335	27.3578	143	30.5224	239	28.9401
AFUA_6G01830	#N/A	'O-methyltransferase, putative'		334	39.5347	369	54.8644	351.5	47.1996	1.2966		147	20.1417	173	19.8239	160	19.9828	0.0565838	-1.24002		398	19.5531	147	18.8754	272.5	19.2142
AFUA_2G08840	#N/A	'terminal deoxynucleotidyl transferase, putative'		117	4.96337	102	5.4353	109.5	5.19934	1.29136		50	2.45531	56	2.2998	53	2.37756	0.162511	-1.12885		108	1.90158	51	2.34697	79.5	2.12427
AFUA_7G00680	#N/A	'hypothetical protein'		29	3.93639	32	5.4561	30.5	4.69624	1.29091		4	0.628501	14	1.83967	9	1.23408	-0.637161	-1.92807		42	2.36619	10	1.47247	26	1.91933
AFUA_2G12350	#N/A	'conserved hypothetical protein'		30	3.15554	26	3.43525	28	3.29539	1.28973		14	1.70462	17	1.73106	15.5	1.71784	0.349874	-0.939856		33	1.44068	11	1.25514	22	1.34791
AFUA_8G05520	#N/A	'aldehyde dehydrogenase family protein'		227	12.2767	208	14.1303	217.5	13.2035	1.28921		83	5.19612	89	4.65968	86	4.9279	-0.132667	-1.42187		220	4.9383	100	5.86679	160	5.40255
AFUA_2G00120	#N/A	'carboxyvinyl-carboxyphosphonate phosphorylmutase'		16	1.23649	12	1.16488	14	1.20068	1.28694		7	0.6262	8	0.598509	7.5	0.612354	0.315524	-0.971419		15	0.481128	6	0.502998	10.5	0.492063
AFUA_2G09520	#N/A	'extracellular serine-rich protein'		800	42.6742	656	43.9553	728	43.3148	1.28304		356	21.9822	306	15.8019	331	18.892	0.0859637	-1.19708		748	16.5606	329	19.0378	538.5	17.7992
AFUA_7G07060	#N/A	'hypothetical protein'		86	1.87421	69	1.88887	77.5	1.88154	1.28		26	0.655903	41	0.864999	33.5	0.760451	-0.0269838	-1.30699		72	0.651258	38	0.898358	55	0.774808
AFUA_3G15080	#N/A	'conserved hypothetical protein'		89	4.84251	95	6.49287	92	5.66769	1.27837		39	2.45636	57	3.00239	48	2.72937	0.224178	-1.05419		105	2.37121	39	2.30192	72	2.33657
AFUA_5G02320	#N/A	'conserved hypothetical protein'		25663	2696.19	23890	3152.77	24776.5	2924.48	1.27727		11750	1428.98	11448	1164.35	11599	1296.67	0.103899	-1.17337		27834	1213.72	10524	1199.42	19179	1206.57
AFUA_4G03690	#N/A	'aldehyde dehydrogenase family protein, putative'		201	11.2223	177	12.4134	189	11.8179	1.27631		55	3.55463	98	5.29691	76.5	4.42577	-0.14066	-1.41697		212	4.91272	80	4.8453	146	4.87901
AFUA_1G01770	#N/A	'short chain oxidoreductase/dehydrogenase, putative'		1119	103.611	1166	135.615	1142.5	119.613	1.27585		274	29.368	397	35.586	335.5	32.477	-0.605042	-1.88089		1311	50.3826	482	48.4139	896.5	49.3983										AFUA_3G03460	SecMet Gene
AFUA_6G09292	#N/A	'conserved hypothetical protein'		408	10.6881	286	9.41108	347	10.0496	1.2719		170	5.15508	233	5.90892	201.5	5.532	0.410634	-0.861264		397	4.3165	141	4.00687	269	4.16168
AFUA_2G08830	#N/A	'nickel transport protein, putative'		1038	53.7713	839	54.5944	938.5	54.1828	1.27082		398	23.8662	515	25.8269	456.5	24.8465	0.146032	-1.12479		1106	23.7798	376	21.1294	741	22.4546
AFUA_3G01210	#N/A	'ThiJ/PfpI family protein'		85	10.0084	73	10.797	79	10.4027	1.26914		20	2.72598	25	2.84969	22.5	2.78783	-0.630601	-1.89974		93	4.54495	32	4.08735	62.5	4.31615
AFUA_5G13420	#N/A	'Protein kinase domain-containing protein'		80	3.65654	83	4.76532	81.5	4.21093	1.26871		31	1.64017	36	1.59292	33.5	1.61655	-0.112516	-1.38122		98	1.85912	33	1.63622	65.5	1.74767
AFUA_4G09920	#N/A	'conserved hypothetical protein'		89	8.23227	88	10.2246	88.5	9.22842	1.26515		40	4.28288	54	4.83543	47	4.55915	0.247832	-1.01732		119	4.56853	31	3.11055	75	3.83954
AFUA_1G13230	#N/A	'conserved hypothetical protein'		363	12.1165	333	13.962	348	13.0393	1.26406		149	5.75711	184	5.94568	166.5	5.85139	0.108051	-1.15601		329	4.55794	174	6.30038	251.5	5.42916
AFUA_8G00650	#N/A	'LPS glycosyltransferase, putative'		92	6.14172	64	5.36679	78	5.75425	1.26281		13	1.0046	19	1.22791	16	1.11625	-1.10316	-2.36596		79	2.18892	36	2.60705	57.5	2.39799
AFUA_2G00570	#N/A	'GNAT family acetyltransferase, putative'		159	16.5497	144	18.8273	151.5	17.6885	1.26217		57	6.86776	46	4.63514	51.5	5.75145	-0.358642	-1.62082		148	6.39376	74	8.35548	111	7.37462
AFUA_8G02310	#N/A	'aldehyde dehydrogenase ALDH'		113	5.54934	108	6.66222	110.5	6.10578	1.25828		66	3.75191	57	2.70987	61.5	3.23089	0.340034	-0.918242		125	2.54785	48	2.55711	86.5	2.55248
AFUA_6G03720	#N/A	'MFS allantoate transporter, putative'		7	0.396251	9	0.639952	8	0.518101	1.25691		5	0.327633	6	0.328802	5.5	0.328218	0.598333	-0.65858		8	0.187959	4	0.245628	6	0.216793
AFUA_6G09340	#N/A	'hypothetical protein'		169	22.0394	132	21.6232	150.5	21.8313	1.25612		69	10.4162	80	10.0998	74.5	10.258	0.166473	-1.08965		160	8.6603	68	9.61983	114	9.14007
AFUA_5G01540	#N/A	'MFS aflatoxin efflux pump, putative'		23	1.08955	14	0.833071	18.5	0.961313	1.2492		2	0.109672	3	0.13758	2.5	0.123626	N/A	N/A		15	0.294926	10	0.513886	12.5	0.404406
AFUA_2G10480	#N/A	'conserved hypothetical protein'		1103	62.6354	945	67.4076	1024	65.0215	1.2485		365	23.9929	392	21.5497	378.5	22.7713	-0.265193	-1.5137		1167	27.5052	442	27.2278	804.5	27.3665
AFUA_4G04140	#N/A	'conserved hypothetical protein'		1185	55.929	1141	67.6453	1163	61.7872	1.24809		503	27.481	625	28.5569	564	28.019	0.107191	-1.1409		1315	25.76	513	26.2653	914	26.0126
AFUA_7G06910	#N/A	'hypothetical protein'		31	3.1322	20	2.53835	25.5	2.83527	1.24684		3	0.350878	9	0.880323	6	0.6156	-0.956587	-2.20342		23	0.964532	13	1.42488	18	1.1947
AFUA_7G00280	#N/A	'conserved hypothetical protein'		689	37.9024	625	43.1877	657	40.545	1.24592		309	19.6767	401	21.3552	355	20.5159	0.26314	-0.982781		716	16.3479	299	17.8428	507.5	17.0953
AFUA_4G00760	#N/A	'conserved hypothetical protein'		44	2.68192	54	4.13447	49	3.4082	1.24236		22	1.55225	39	2.30128	30.5	1.92677	0.419537	-0.822827		59	1.49261	21	1.38854	40	1.44057
AFUA_3G08310	#N/A	'4-nitrophenylphosphatase'		3573	256.874	3245	293.045	3409	274.959	1.24027		1340	111.516	1725	120.057	1532.5	115.787	-0.00748085	-1.24775		3959	118.133	1470	114.644	2714.5	116.388
AFUA_8G05930	#N/A	'conserved hypothetical protein'		109	14.7508	125	21.2486	117	17.9997	1.23908		72	11.2789	66	8.64655	69	9.96272	0.385721	-0.853359		133	7.47033	53	7.78053	93	7.62543
AFUA_3G14190	#N/A	'conserved hypothetical protein'		13	1.33607	12	1.54918	12.5	1.44262	1.23771		10	1.18969	7	0.69646	8.5	0.943074	0.624462	-0.613253		13	0.554537	6	0.668935	9.5	0.611736
AFUA_1G03200	#N/A	'MFS transporter, putative'		267	13.6113	206	13.1913	236.5	13.4013	1.23612		110	6.49124	123	6.07023	116.5	6.28073	0.142746	-1.09337		279	5.90328	99	5.47481	189	5.68905										AFUA_5G10180	SecMet Gene
AFUA_2G00100	#N/A	'C6 transcription factor Aro80, putative'		2425	70.0505	1984	71.9903	2204.5	71.0204	1.2358		922	30.8302	1153	32.2434	1037.5	31.5368	0.0646051	-1.1712		2469	29.602	980	30.7094	1724.5	30.1557
AFUA_4G09230	#N/A	'conserved hypothetical protein'		692	68.0789	584	72.1692	638	70.124	1.23249		248	28.2426	296	28.1909	272	28.2168	-0.0808654	-1.31336		743	30.3386	275	29.3484	509	29.8435
AFUA_2G14620	#N/A	'conserved hypothetical protein'		2966	308.006	3149	410.764	3057.5	359.385	1.23062		1193	143.408	1284	129.081	1238.5	136.245	-0.168705	-1.39933		3625	156.241	1332	150.05	2478.5	153.146
AFUA_1G04830	#N/A	'transcription factor AbaA'		577	20.5599	397	17.7692	487	19.1646	1.22721		106	4.37217	116	4.00143	111	4.1868	-0.967313	-2.19452		451	6.66995	251	9.70208	351	8.18601
AFUA_1G17290	#N/A	'conserved hypothetical protein'		105	6.69571	75	6.0076	90	6.35165	1.22603		49	3.61701	73	4.50652	61	4.06176	0.580999	-0.645026		132	3.49367	28	1.93692	80	2.71529
AFUA_7G06890	#N/A	'Dyp-type peroxidase family protein'		125	5.88421	98	5.79478	111.5	5.8395	1.22445		47	2.56108	70	3.18998	58.5	2.87553	0.202429	-1.02202		99	1.93426	60	3.0639	79.5	2.49908
AFUA_8G06850	#N/A	'conserved hypothetical protein'		596	36.93	628	48.8793	612	42.9046	1.22244		238	17.0709	269	16.136	253.5	16.6034	-0.147206	-1.36965		719	18.4911	272	18.283	495.5	18.387
AFUA_2G00560	#N/A	'hypothetical protein'		14	0.834628	4	0.299542	9	0.567085	1.21964		3	0.207029	6	0.34628	4.5	0.276655	N/A	N/A		4	0.0989749	6	0.388027	5	0.243501
AFUA_6G11520	#N/A	'C6 transcription factor, putative'		70	4.12653	52	3.85055	61	3.98854	1.21934		25	1.70598	32	1.8262	28.5	1.76609	0.0440371	-1.1753		59	1.44357	31	1.98241	45	1.71299
AFUA_3G06940	#N/A	'C2H2 zinc finger domain protein, putative'		232	7.32944	208	8.25427	220	7.79186	1.21732		69	2.52335	75	2.2938	72	2.40858	-0.476463	-1.69379		255	3.34367	98	3.35857	176.5	3.35112
AFUA_3G02685	#N/A	'conserved hypothetical protein'		50	5.84892	50	7.34697	50	6.59795	1.21458		17	2.30198	24	2.71787	20.5	2.50992	-0.179794	-1.39437		57	2.76746	23	2.91863	40	2.84305
AFUA_6G03340	#N/A	'conserved hypothetical protein'		104	12.2778	105	15.5708	104.5	13.9243	1.21399		35	4.78302	44	5.02865	39.5	4.90583	-0.291038	-1.50503		130	6.36988	44	5.6349	87	6.00239
AFUA_6G03230	#N/A	'cell wall glucanase/allergen F16-like'		19	1.43254	19	1.79945	19	1.616	1.21395		5	0.436386	7	0.510933	6	0.473659	-0.556558	-1.7705		21	0.657164	9	0.73611	15	0.696637
AFUA_4G14640	#N/A	'low affinity iron transporter, putative'		152	6.58832	138	7.5135	145	7.05091	1.21378		62	3.11078	81	3.39881	71.5	3.25479	0.0985415	-1.11524		155	2.78845	70	3.29135	112.5	3.0399
AFUA_8G05220	#N/A	'acetamidase, putative'		1331	61.0535	1270	73.176	1300.5	67.1147	1.21349		557	29.5756	704	31.262	630.5	30.4188	0.0718205	-1.14167		1446	27.5297	610	30.3534	1028	28.9416
AFUA_7G08640	#N/A	'BTB/POZ domain protein'		3226	349.149	2898	393.983	3062	371.566	1.21281		1092	136.809	1256	131.598	1174	134.203	-0.256392	-1.4692		3648	163.871	1335	156.738	2491.5	160.304
AFUA_1G17280	#N/A	'conserved hypothetical protein'		443	33.5418	389	36.9969	416	35.2693	1.21255		114	9.99157	176	12.9005	145	11.446	-0.411016	-1.62357		438	13.7644	203	16.6734	320.5	15.2189
AFUA_8G02590	#N/A	'lipase/thioesterase family protein'		68	4.97645	60	5.51562	64	5.24604	1.21195		28	2.372	31	2.19626	29.5	2.28413	0.0123657	-1.19958		89	2.70334	23	1.82593	56	2.26464
AFUA_2G00870	#N/A	'conserved hypothetical protein'		1557	100.142	1332	107.613	1444.5	103.877	1.21183		669	49.808	745	46.3868	707	48.0974	0.100986	-1.11085		1695	45.2478	637	44.4439	1166	44.8458
AFUA_1G16140	#N/A	'hypothetical protein'		52	21.9041	47	24.8686	49.5	23.3864	1.2101		3	1.46281	8	3.26229	5.5	2.36255	-2.09715	-3.30725		32	5.59464	32	14.6224	32	10.1085
AFUA_1G01940	#N/A	'conserved hypothetical protein'		707	47.3033	548	46.0559	627.5	46.6796	1.2088		224	17.3487	303	19.6258	263.5	18.4872	-0.127467	-1.33626		754	20.9384	268	19.4515	511	20.195										AFUA_3G03315	SecMet Gene
AFUA_8G01410	#N/A	'class V chitinase ChiB1'		152	8.80996	171	12.4497	161.5	10.6298	1.20851		41	2.75081	53	2.97384	47	2.86232	-0.684351	-1.89286		189	4.54666	74	4.65273	131.5	4.59969
AFUA_4G06650	#N/A	'hypothetical protein, pseudogene'		193	8.06166	158	8.29004	175.5	8.17585	1.2072		115	5.56046	109	4.40763	112	4.98404	0.493149	-0.714051		236	4.09147	66	2.99059	151	3.54103
AFUA_7G01170	#N/A	'hypothetical protein'		34	2.81677	26	2.70569	30	2.76123	1.20655		4	0.3836	9	0.721816	6.5	0.552708	-1.11417	-2.32072		33	1.13472	14	1.25819	23.5	1.19645
AFUA_2G16980	#N/A	'conserved hypothetical protein'		290	50.3279	311	67.7959	300.5	59.0619	1.20622		112	22.4996	144	24.1927	128	23.3462	-0.132819	-1.33904		337	24.274	143	26.9211	240	25.5975
AFUA_2G00890	#N/A	'conserved hypothetical protein'		95	16.0823	70	14.8852	82.5	15.4838	1.20395		61	11.9537	64	10.4886	62.5	11.2211	0.739409	-0.464541		92	6.46418	38	6.97838	65	6.72128
AFUA_6G14640	#N/A	'MFS toxin transporter, putative'		12	0.541312	15	0.849944	13.5	0.695628	1.2022		6	0.313302	6	0.262017	6	0.28766	-0.0717516	-1.27395		14	0.262117	7	0.342539	10.5	0.302328
AFUA_5G00630	#N/A	'choline dehydrogenase, putative'		55	2.27932	47	2.44666	51	2.36299	1.20197		28	1.34322	31	1.2437	29.5	1.29346	0.332591	-0.869378		75	1.29005	17	0.764254	46	1.02715
AFUA_3G02910	#N/A	'dihydroxy-acetone synthase, putative'		48	1.81793	39	1.85538	43.5	1.83666	1.20079		27	1.18371	26	0.953281	26.5	1.0685	0.419295	-0.7815		52	0.81741	19	0.780612	35.5	0.799011
AFUA_2G00740	#N/A	'conserved hypothetical protein'		1034	85.4264	910	94.4377	972	89.932	1.19857		390	37.2977	482	38.5505	436	37.9241	-0.0471544	-1.24572		1091	37.4108	457	40.9575	774	39.1841
AFUA_3G00570	#N/A	'conserved hypothetical protein'		69	6.0047	64	6.99609	66.5	6.50039	1.19385		35	3.52579	36	3.03289	35.5	3.27934	0.20673	-0.987122		92	3.323	25	2.36009	58.5	2.84155
AFUA_4G04605	#N/A	'conserved hypothetical protein'		396	17.7296	272	15.297	334	16.5133	1.19176		127	6.58193	145	6.28468	136	6.4333	-0.168239	-1.35999		386	7.17284	150	7.28518	268	7.22901
AFUA_3G00240	#N/A	'TPR domain protein'		191	9.815	149	9.6178	170	9.7164	1.19036		110	6.54328	110	5.47219	110	6.00774	0.496756	-0.6936		198	4.22301	77	4.29233	137.5	4.25767
AFUA_5G09150	#N/A	'oxidoreductase, short-chain dehydrogenase/reductase family'		127	16.9817	122	20.4914	124.5	18.7366	1.18986		44	6.81048	33	4.27173	38.5	5.5411	-0.567755	-1.75761		147	8.15824	57	8.26798	102	8.21311
AFUA_8G06580	#N/A	'amino acid permease, putative'		25	1.22975	18	1.1122	21.5	1.17097	1.18753		19	1.08187	12	0.571438	15.5	0.826655	0.685183	-0.50235		19	0.387909	12	0.640329	15.5	0.514119
AFUA_5G00640	#N/A	'peroxisomal dehydratase, putative'		466	35.7662	486	46.855	476	41.3106	1.18696		191	16.9694	226	16.7922	208.5	16.8808	-0.104168	-1.29113		606	19.3046	204	16.9849	405	18.1447
AFUA_4G09470	#N/A	'cytochrome P450 monooxygenase, putative'		1493	78.7048	1233	81.6465	1363	80.1756	1.18595		669	40.8238	683	34.8557	676	37.8398	0.102687	-1.08326		1640	35.8828	605	34.5973	1122.5	35.2401
AFUA_4G14530	#N/A	'glutathione S-transferase Ure2-like, putative'		6890	911.781	5604	931.542	6247	921.661	1.18287		2059	315.409	2649	339.363	2354	327.386	-0.310377	-1.49324		6845	375.963	3037	435.975	4941	405.969
AFUA_8G00630	#N/A	'conserved hypothetical protein'		750	64.4558	411	44.3685	580.5	54.4122	1.18091		66	6.56585	75	6.23984	70.5	6.40284	-1.90623	-3.08714		491	17.5139	327	30.4856	409	23.9997
AFUA_8G02640	#N/A	'C6 transcription factor, putative'		478	18.0883	391	18.5857	434.5	18.337	1.18024		144	6.30781	189	6.92377	166.5	6.61579	-0.290531	-1.47077		458	7.19342	219	8.99	338.5	8.09171
AFUA_3G01420	#N/A	'DUF341 family oxidoreductase, putative'		219	25.3212	152	22.0758	185.5	23.6985	1.17992		103	13.7855	109	12.2005	106	12.993	0.312862	-0.867058		219	10.5095	83	10.4103	151	10.4599
AFUA_4G00225	#N/A	'DUF1772 domain protein'		5424	776.164	4382	787.66	4903	781.912	1.17849		1769	293.027	2582	357.685	2175.5	325.356	-0.0864977	-1.26499		5491	326.126	2350	364.794	3920.5	345.46
AFUA_1G03800	#N/A	'C6 transcription factor, putative'		2271	80.7289	1763	78.7221	2017	79.7255	1.17746		773	31.8081	1009	34.7228	891	33.2654	-0.0835595	-1.26102		2439	35.9852	895	34.5128	1667	35.249										AFUA_6G12145	SecMet Gene
AFUA_1G12620	#N/A	'MFS toxin efflux pump (AflT), putative'		1722	83.8774	1503	91.9609	1612.5	87.9191	1.1759		439	24.7527	460	21.6911	449.5	23.2219	-0.744791	-1.92069		1926	38.9375	736	38.8897	1331	38.9136
AFUA_6G00600	#N/A	'conserved hypothetical protein'		403	65.8618	454	93.2003	428.5	79.5311	1.17529		182	34.4307	152	24.0483	167	29.2395	-0.26831	-1.4436		513	34.7974	201	35.6345	357	35.2159
AFUA_6G03240	#N/A	'HET-s/LopB domain protein'		939	50.4185	816	55.0361	877.5	52.7273	1.17342		549	34.1227	551	28.641	550	31.3818	0.4248	-0.748621		1063	23.6896	396	23.0656	729.5	23.3776
AFUA_7G06480	#N/A	'hypothetical protein'		57	7.10303	62	9.70494	59.5	8.40399	1.17311		29	4.18324	35	4.22229	32	4.20277	0.173375	-0.999735		84	4.34459	23	3.10915	53.5	3.72687
AFUA_6G11660	#N/A	'amidohydrolase, putative'		26	1.62563	19	1.49223	22.5	1.55893	1.1727		15	1.08564	12	0.726343	13.5	0.905993	0.389711	-0.782986		35	0.908276	7	0.474781	21	0.691528
AFUA_2G16190	#N/A	'hypothetical protein'		42	9.71223	45	13.0712	43.5	11.3917	1.1709		23	6.15664	27	6.04428	25	6.10046	0.269909	-0.900993		61	5.85463	17	4.26446	39	5.05955
AFUA_7G00950	#N/A	'MFS monosaccharide transporter, putative'		283	14.7282	241	15.7548	262	15.2415	1.16946		103	6.20508	133	6.70081	118	6.45294	-0.070516	-1.23998		319	6.89057	118	6.6618	218.5	6.77618
AFUA_4G01280	#N/A	'hypothetical protein'		818	41.6532	548	35.0517	683	38.3524	1.16935		414	24.4029	521	25.6829	467.5	25.0429	0.554434	-0.614915		793	16.7598	314	17.3449	553.5	17.0523
AFUA_3G01500	SecMet Gene	'integral membrane protein'		3517	391.506	3247	454.026	3382	422.766	1.16848		887	114.297	1206	129.965	1046.5	122.131	-0.622953	-1.79143		4169	192.619	1520	183.55	2844.5	188.085
AFUA_7G00870	#N/A	'RNA exonuclease, putative'		1677	113.644	1344	114.405	1510.5	114.024	1.16547		479	37.5746	614	40.2803	546.5	38.9275	-0.385012	-1.55048		1678	47.196	741	54.4725	1209.5	50.8343
AFUA_1G09120	#N/A	'amino acid permease, putative'		226	12.7771	207	14.7003	216.5	13.7387	1.16541		141	9.22762	113	6.18464	127	7.70613	0.331243	-0.83417		279	6.5468	93	5.70365	186	6.12522
AFUA_4G08870	#N/A	'choline transport protein, putative'		138	7.50406	109	7.4452	123.5	7.47463	1.16515		52	3.27316	49	2.57944	50.5	2.9263	-0.187777	-1.35293		149	3.36282	56	3.30332	102.5	3.33307
AFUA_4G09300	#N/A	'conserved hypothetical protein'		304	42.092	304	52.8728	304	47.4824	1.16476		149	23.8813	170	22.787	159.5	23.3342	0.139812	-1.02495		379	21.7804	137	20.5775	258	21.1789
AFUA_8G01820	#N/A	'hypothetical protein'		60	5.99482	61	7.65574	60.5	6.82528	1.16348		41	4.74193	43	4.15915	42	4.45054	0.546571	-0.616908		79	3.27606	26	2.81802	52.5	3.04704
AFUA_4G00220	#N/A	'metallo-beta-lactamase domain protein'		390	34.7485	331	37.0452	360.5	35.8969	1.1608		188	19.3899	196	16.9059	192	18.1479	0.176746	-0.984054		424	15.6797	170	16.4311	297	16.0554
AFUA_5G02610	#N/A	'cytochrome P450, putative'		1048	63.7486	855	65.3293	951.5	64.5389	1.15648		644	45.3462	668	39.3366	656	42.3414	0.548379	-0.6081		1154	29.135	436	28.7701	795	28.9526
AFUA_2G10650	#N/A	'enoyl-CoA hydratase'		334	32.9311	386	47.8057	360	40.3684	1.15566		117	13.3534	165	15.7491	141	14.5512	-0.316421	-1.47208		470	19.2335	159	17.006	314.5	18.1198
AFUA_6G08480	#N/A	'aquaglyceroporin, putative'		1590	125.58	1465	145.343	1527.5	135.461	1.15487		460	42.0559	637	48.705	548.5	45.3805	-0.422866	-1.57774		1741	57.0719	754	64.6011	1247.5	60.8365
AFUA_4G00210	#N/A	'polyketide synthase, putative'		1850	30.1904	1158	23.7376	1504	26.964	1.15428		989	18.6827	1318	20.822	1153.5	19.7524	0.705272	-0.44901		1698	11.501	719	12.7283	1208.5	12.1146
AFUA_7G00130	#N/A	'C6 transcription factor, putative'		27	0.979978	14	0.638283	20.5	0.809131	1.15334		10	0.420145	13	0.45678	11.5	0.438463	0.269419	-0.883919		30	0.451933	7	0.275611	18.5	0.363772
AFUA_1G15910	#N/A	'C6 transcription factor RosA-like, putative'		143	6.81376	114	6.8232	128.5	6.81848	1.15318		68	3.75064	71	3.27507	69.5	3.51286	0.196372	-0.956806		148	2.92693	62	3.20471	105	3.06582
AFUA_8G07360	#N/A	'C6 transcription factor, putative'		159	5.30133	158	6.61725	158.5	5.95929	1.15201		83	3.2034	101	3.26002	92	3.23171	0.269165	-0.882841		202	2.79537	71	2.56798	136.5	2.68167
AFUA_2G07820	#N/A	'MOSC domain protein'		300	21.6372	257	23.2834	278.5	22.4603	1.15112		119	9.93514	147	10.2638	133	10.0995	-0.00197409	-1.1531		315	9.42957	138	10.7971	226.5	10.1133
AFUA_3G02930	#N/A	'extracellular soluble lytic transglycosylase, putative'		27	2.99445	19	2.64691	23	2.82068	1.15057		9	1.15542	8	0.858923	8.5	1.00717	-0.335162	-1.48573		16	0.736501	15	1.80464	15.5	1.27057
AFUA_5G02655	#N/A	'conserved hypothetical protein'		6615	550.57	6079	635.546	6347	593.058	1.1477		3059	294.719	3390	273.145	3224.5	283.932	0.0850749	-1.06263		7996	276.22	2870	259.125	5433	267.673
AFUA_2G10720	#N/A	'conserved hypothetical protein'		934	43.0631	807	46.7374	870.5	44.9002	1.14727		336	17.9326	381	17.0057	358.5	17.4692	-0.21464	-1.36191		1000	19.1363	428	21.4066	714	20.2715
AFUA_4G14751	#N/A	'hypothetical protein'		152	10.6545	131	11.5344	141.5	11.0945	1.14658		57	4.62501	61	4.13935	59	4.38218	-0.193538	-1.34012		172	5.00403	66	5.01858	119	5.01131
AFUA_8G07300	#N/A	'alpha/beta hydrolase, putative'		148	11.0658	117	10.9885	132.5	11.0271	1.14611		66	5.71229	48	3.47434	57	4.59331	-0.11734	-1.26345		146	4.53078	67	5.43426	106.5	4.98252
AFUA_2G14400	#N/A	'conserved hypothetical protein'		1560	93.3736	1588	119.394	1574	106.384	1.14409		692	47.9459	742	42.9947	717	45.4703	-0.0821904	-1.22628		1949	48.4186	737	47.8534	1343	48.136
AFUA_5G12970	#N/A	'hypothetical protein'		3	0.643941	8	2.15699	5.5	1.40046	1.14392		4	0.993873	9	1.87016	6.5	1.43202	1.17607	0.0321436		9	0.801803	2	0.465694	5.5	0.633749
AFUA_3G01560	#N/A	'amino acid permease (Can1), putative'		258	13.0708	238	15.1458	248	14.1083	1.14311		75	4.39835	125	6.13062	100	5.26448	-0.27907	-1.42218		341	7.1703	102	5.60568	221.5	6.38799
AFUA_1G04330	#N/A	'Ser/Thr protein phosphatase family protein'		664	53.2401	644	64.8619	654	59.051	1.13841		324	30.072	348	27.0123	336	28.5422	0.0895448	-1.04887		828	27.5551	300	26.0938	564	26.8245										AFUA_8G00170	SecMet Gene
AFUA_6G03350	#N/A	'GNAT family N-acetyltransferase, putative'		1344	220.855	1492	307.971	1418	264.413	1.13478		497	94.539	695	110.562	596	102.55	-0.231679	-1.36646		1840	125.495	647	115.334	1243.5	120.415
AFUA_2G17290	#N/A	'hypothetical protein'		21	3.51525	9	1.89239	15	2.70382	1.13444		26	5.03797	24	3.88919	25	4.46358	1.85764	0.723203		25	1.73691	4	0.726344	14.5	1.23163
AFUA_2G10020	#N/A	'conserved hypothetical protein'		122	49.3069	138	70.0584	130	59.6826	1.13343		65	30.4094	51	19.954	58	25.1817	-0.111504	-1.24494		178	29.8585	56	24.5517	117	27.2051
AFUA_5G06080	#N/A	'DNA repair protein Swi5/Sae3, putative'		26	4.61937	22	4.90982	24	4.76459	1.13332		3	0.616989	9	1.54797	6	1.08248	-1.00469	-2.13801		38	2.80217	8	1.54186	23	2.17201
AFUA_4G14550	#N/A	'O-methyltransferase family protein'		18	1.18229	6	0.495033	12	0.83866	1.13228		4	0.304128	5	0.31793	4.5	0.311029	N/A	N/A		15	0.408924	5	0.356259	10	0.382591
AFUA_8G05030	#N/A	'conserved hypothetical protein'		1017	133.403	942	155.213	979.5	144.308	1.1306		428	64.9883	449	57.0168	438.5	61.0025	-0.111614	-1.24221		1232	67.0743	455	64.7444	843.5	65.9094
AFUA_6G14300	#N/A	'FAD binding domain protein'		2122	124.683	2014	148.646	2068	136.665	1.12981		907	61.6901	1268	72.1262	1087.5	66.9081	0.0994249	-1.03039		2529	61.6753	992	63.2295	1760.5	62.4524
AFUA_4G04080	#N/A	'conserved hypothetical protein'		16	0.844944	19	1.26036	17.5	1.05265	1.1293		2	0.12226	8	0.408987	5	0.265623	-0.857279	-1.98657		23	0.504122	8	0.458293	15.5	0.481208
AFUA_5G01662	#N/A	'pathway-specific regulatory protein'		108	4.18395	99	4.8176	103.5	4.50077	1.12845		55	2.46645	58	2.17521	56.5	2.32083	0.172922	-0.955532		128	2.05813	49	2.05923	88.5	2.05868
AFUA_8G02030	#N/A	'conserved hypothetical protein'		164	13.6625	129	13.4992	146.5	13.5808	1.12797		67	6.4611	115	9.27459	91	7.86785	0.340442	-0.787532		200	6.91538	61	5.51266	130.5	6.21402
AFUA_1G16920	#N/A	'beta-xylosidase XylA'		26	0.980573	18	0.852731	22	0.916652	1.12791		11	0.480226	5	0.182553	8	0.331389	-0.339933	-1.46785		17	0.266107	14	0.57277	15.5	0.419439
AFUA_4G04380	#N/A	'phenazine biosynthesis-like protein, putative'		1891	176.184	1672	195.679	1781.5	185.931	1.12716		594	64.063	856	77.2076	725	70.6353	-0.269152	-1.39631		2160	83.5274	858	86.7177	1509	85.1226
AFUA_8G06450	#N/A	'Rieske 2Fe-2S family protein, putative'		23	1.58862	21	1.82198	22	1.7053	1.12567		14	1.11935	8	0.534926	11	0.827138	0.0818458	-1.04383		31	0.888698	9	0.674342	20	0.78152
AFUA_2G00240	#N/A	'conserved hypothetical protein'		69	5.82943	63	6.68575	66	6.25759	1.12507		13	1.27135	25	2.04469	19	1.65802	-0.791072	-1.91614		80	2.80522	32	2.93273	56	2.86898
AFUA_8G07210	#N/A	'hydroxymethylglutaryl-CoA synthase, putative'		6733	385.023	5454	391.765	6093.5	388.394	1.12501		3906	258.557	4380	242.473	4143	250.515	0.492384	-0.632624		7084	168.135	3031	188.023	5057.5	178.079
AFUA_4G00550	#N/A	'MFS transporter, putative'		40	1.8879	26	1.54143	33	1.71467	1.12202		25	1.36586	39	1.78195	32	1.5739	0.99844	-0.123582		36	0.705216	17	0.87039	26.5	0.787803
AFUA_2G13650	#N/A	'endonuclease/exonuclease/phosphatase family protein'		659	51.8204	828	81.7859	743.5	66.8032	1.11987		320	29.1281	499	37.9863	409.5	33.5572	0.126575	-0.993294		995	32.4742	340	29.0028	667.5	30.7385
AFUA_2G11630	#N/A	'pheromone P-factor (Map2), putative'		174	50.5233	134	48.8743	154	49.6988	1.1186		30	10.0835	37	10.4005	33.5	10.242	-1.16012	-2.27871		142	17.1132	91	28.6635	116.5	22.8884
AFUA_5G14490	#N/A	'MFS transporter, putative'		32	1.60487	17	1.07096	24.5	1.33792	1.11853		7	0.406383	18	0.873926	12.5	0.640154	0.0550388	-1.0635		20	0.416314	15	0.816071	17.5	0.616193
AFUA_1G13680	#N/A	'conserved hypothetical protein'		170	22.2021	135	22.1468	152.5	22.1744	1.11634		19	2.8724	32	4.04581	25.5	3.4591	-1.56409	-2.68043		150	8.13085	87	12.3256	118.5	10.2282
AFUA_3G00610	#N/A	'glucan 1,4-alpha-glucosidase, putative'		23	1.04328	10	0.56978	16.5	0.806532	1.11627		5	0.262537	11	0.483035	8	0.372786	0.00288264	-1.11338		16	0.301228	9	0.442857	12.5	0.372042
AFUA_5G13670	#N/A	'hypothetical protein'		14	1.73977	17	2.65366	15.5	2.19672	1.11616		9	1.29465	7	0.842119	8	1.06838	0.0762415	-1.03992		21	1.08314	7	0.943643	14	1.01339
AFUA_8G01940	#N/A	'C6 finger domain protein, putative'		202	12.2459	127	9.6711	164.5	10.9585	1.11523		42	2.94737	64	3.75605	53	3.35171	-0.593854	-1.70908		193	4.85621	80	5.26108	136.5	5.05865
AFUA_1G13670	#N/A	'conserved hypothetical protein'		2309	236.494	2017	259.499	2163	247.997	1.11382		424	50.27	483	47.8912	453.5	49.0806	-1.22327	-2.3371		1753	74.5211	1392	154.661	1572.5	114.591
AFUA_3G01700	#N/A	'MFS alpha-glucoside transporter, putative'		48	2.24774	27	1.58819	37.5	1.91797	1.11367		9	0.487859	7	0.317333	8	0.402596	-1.1385	-2.25217		52	1.01067	15	0.761978	33.5	0.886324
AFUA_4G14630	#N/A	'FAD binding oxidoreductase, putative'		6	0.396126	11	0.912236	8.5	0.654181	1.11344		6	0.458542	15	0.958704	10.5	0.708623	1.22877	0.115329		9	0.246618	5	0.358094	7	0.302356
AFUA_1G01640	#N/A	'kinesin family protein'		4256	277.918	3869	317.355	4062.5	297.636	1.11304		1634	123.513	2182	137.937	1908	130.725	-0.0739772	-1.18702		5183	140.474	1902	134.732	3542.5	137.603										AFUA_3G02670	SecMet Gene
AFUA_5G07960	#N/A	'C2H2 finger and ankyrin domain protein, putative'		1943	87.7357	1838	104.251	1890.5	95.9935	1.11275		830	43.3838	1062	46.4236	946	44.9037	0.0166476	-1.0961		2335	43.7613	919	45.0158	1627	44.3885
AFUA_5G01630	#N/A	'MFS multidrug transporter, putative'		124	5.60483	111	6.30226	117.5	5.95354	1.11036		128	6.69725	176	7.70131	152	7.19928	1.38446	0.274105		145	2.72025	57	2.79487	101	2.75756
AFUA_5G14275	#N/A	'pseudogene'		9	2.42493	6	2.03068	7.5	2.2278	1.11034		2	0.623782	6	1.56502	4	1.0944	N/A	N/A		8	0.894638	4	1.16913	6	1.03188
AFUA_6G03320	#N/A	'MFS multidrug transporter, putative'		378	18.3623	301	18.3668	339.5	18.3645	1.10849		190	10.684	222	10.44	206	10.562	0.310447	-0.798041		411	8.2866	166	8.74758	288.5	8.51709
AFUA_6G13610	#N/A	'endo-1,4-beta-xylanase, putative'		33	2.09247	25	1.99121	29	2.04184	1.10823		12	0.88079	13	0.797994	12.5	0.839392	-0.174222	-1.28245		38	1.00007	13	0.894198	25.5	0.947132
AFUA_5G10250	#N/A	'conserved hypothetical protein'		340	34.0845	303	38.1552	321.5	36.1198	1.10809		208	24.1372	237	23.0005	222.5	23.5689	0.492182	-0.615908		416	17.309	149	16.2035	282.5	16.7563
AFUA_3G14750	#N/A	'fungal specific transcription factor, putative'		979	30.9181	815	32.3311	897	31.6246	1.10555		404	14.7692	380	11.6178	392	13.1935	-0.155662	-1.26122		933	12.2296	501	17.1638	717	14.6967
AFUA_1G10160	#N/A	'conserved hypothetical protein'		406	37.7094	290	33.8341	348	35.7718	1.1053		50	5.37576	68	6.11427	59	5.74502	-1.53314	-2.63844		400	15.42	177	17.8338	288.5	16.6269
AFUA_2G05635	#N/A	'hypothetical protein'		741	181.156	534	163.987	637.5	172.572	1.1039		76	21.5077	78	18.4604	77	19.9841	-2.00637	-3.11027		558	56.62	392	103.96	475	80.2901
AFUA_1G01560	#N/A	'C6 finger domain protein, putative'		180	8.35491	145	8.45415	162.5	8.40453	1.10362		88	4.72823	98	4.40359	93	4.56591	0.223356	-0.880266		210	4.04566	75	3.77639	142.5	3.91102										AFUA_3G02750	SecMet Gene
AFUA_8G06380	#N/A	'Ankyrin domain protein'		21	2.45016	15	2.19836	18	2.32426	1.10324		9	1.21552	10	1.1295	9.5	1.17251	0.116072	-0.987168		29	1.40434	6	0.759402	17.5	1.08187
AFUA_1G01070	#N/A	'conserved hypothetical protein'		6	1.00812	11	2.32159	8.5	1.66485	1.10308		6	1.16696	6	0.975939	6	1.07145	0.467249	-0.635829		17	1.18552	2	0.364532	9.5	0.775027										AFUA_2G17540	SecMet Gene
AFUA_3G10680	#N/A	'FAD binding domain protein'		563	25.6025	492	28.1042	527.5	26.8534	1.10149		178	9.37001	229	10.0814	203.5	9.72571	-0.36374	-1.46523		657	12.4005	256	12.6287	456.5	12.5146
AFUA_7G06570	#N/A	'cation diffusion facilitator family metal ion transporter, putative'		1398	78.6901	1083	76.5727	1240.5	77.6314	1.10138		654	42.6125	684	37.2718	669	39.9421	0.142654	-0.958729		1592	37.1926	576	35.1707	1084	36.1816
AFUA_6G11790	#N/A	'conserved hypothetical protein'		62	7.32911	40	5.93953	51	6.63432	1.10135		31	4.24197	37	4.23421	34	4.23809	0.454815	-0.646534		79	3.87603	18	2.30822	48.5	3.09213
AFUA_4G00770	#N/A	'conserved hypothetical protein'		146	4.8824	149	6.25892	147.5	5.57066	1.10078		70	2.70972	114	3.6906	92	3.20016	0.301075	-0.799704		207	2.8731	64	2.3217	135.5	2.5974
AFUA_4G07860	#N/A	'hypothetical protein'		695	125.72	685	155.648	690	140.684	1.09995		316	66.1687	476	83.3562	396	74.7625	0.187876	-0.912071		946	71.025	307	60.2426	626.5	65.6338
AFUA_4G01210	#N/A	'hypothetical protein'		92	8.95278	68	8.31212	80	8.63245	1.09956		67	7.54729	65	6.12343	66	6.83536	0.762806	-0.336752		108	4.36209	35	3.69474	71.5	4.02841
AFUA_7G06380	#N/A	'maltase'		1068	54.6938	919	59.1174	993.5	56.9056	1.09759		1080	64.0231	1211	60.0375	1145.5	62.0303	1.22199	0.124403		1211	25.7402	494	27.4435	852.5	26.5918
AFUA_5G12750	#N/A	'hypothetical protein'		10	0.560415	19	1.33751	14.5	0.948961	1.09733		13	0.843334	12	0.651032	12.5	0.747183	0.752441	-0.344887		12	0.27912	10	0.607933	11	0.443527
AFUA_4G08790	#N/A	'dienelactone hydrolase family protein'		1228	111.971	1184	135.61	1206	123.79	1.09706		518	54.6741	636	56.1403	577	55.4072	-0.0626858	-1.15975		1686	63.8064	525	51.9291	1105.5	57.8678
AFUA_3G00710	#N/A	'allergen Asp F4-like, putative'		1724	144.024	1339	140.511	1531.5	142.267	1.09453		524	50.6727	590	47.7156	557	49.1942	-0.437518	-1.53205		1880	65.1861	751	68.0585	1315.5	66.6223
AFUA_5G00910	#N/A	'MBL2-like secreted peptide, putative'		13	2.86583	26	7.19967	19.5	5.03275	1.09434		3	0.765551	12	2.56094	7.5	1.66325	-0.503005	-1.59735		28	2.56192	9	2.15226	18.5	2.35709
AFUA_6G11480	#N/A	'phenol 2-monooxygenase, putative'		127	6.65193	122	8.02669	124.5	7.33931	1.09417		80	4.85043	111	5.62831	95.5	5.23937	0.607923	-0.486251		149	3.23915	64	3.63638	106.5	3.43776
AFUA_4G00830	#N/A	'MFS peptide transporter, putative'		214	9.57636	167	9.3872	190.5	9.48178	1.09355		148	7.66646	134	5.80501	141	6.73573	0.600229	-0.493323		238	4.42043	92	4.46602	165	4.44322
AFUA_1G10140	#N/A	'integral membrane protein'		1330	133.331	1208	152.117	1269	142.724	1.09305		440	51.0596	502	48.7184	471	49.889	-0.423382	-1.51643		1504	62.5787	655	71.2304	1079.5	66.9045
AFUA_1G16556	#N/A	'phosphatase, putative'		57	7.05404	39	6.06262	48	6.55833	1.0928		21	3.00835	35	4.19317	28	3.60076	0.227777	-0.865027		57	2.92778	24	3.22196	40.5	3.07487
AFUA_6G13860	#N/A	'conserved hypothetical protein'		25	4.55907	26	5.95583	25.5	5.25745	1.09122		31	6.54401	20	3.53084	25.5	5.03742	1.02955	-0.0616767		26	1.96793	15	2.96738	20.5	2.46766
AFUA_7G06580	#N/A	'FAD/FMN-containing isoamyl alcohol oxidase MreA-like, putative'		30	1.42946	43	2.57366	36.5	2.00156	1.09064		17	0.937661	23	1.06094	20	0.9993	0.0885064	-1.00214		48	0.949276	18	0.930399	33	0.939837
AFUA_3G03500	#N/A	'MFS multidrug transporter Mdr3'		8	0.41016	8	0.515212	8	0.462686	1.08814		3	0.178045	3	0.1489	3	0.163473	N/A	N/A		10	0.212796	4	0.222469	7	0.217632
AFUA_3G13560	#N/A	'toxin biosynthesis protein, putative'		22	3.67578	15	3.14812	18.5	3.41195	1.08782		6	1.16044	9	1.45573	7.5	1.30809	-0.295316	-1.38314		28	1.94171	7	1.26873	17.5	1.60522
AFUA_3G05610	#N/A	'conserved hypothetical protein'		3150	236.507	2648	249.738	2899	243.122	1.0844		1339	116.375	1633	118.695	1486	117.535	0.0358023	-1.04859		3749	116.829	1381	112.479	2565	114.654
AFUA_1G09757	#N/A	'cytochrome c oxidase assembly protein Cox19, putative'		266	38.997	281	51.7474	273.5	45.3722	1.08131		104	17.6494	80	11.3541	92	14.5017	-0.564276	-1.64559		399	24.2786	117	18.6072	258	21.4429
AFUA_2G02490	#N/A	'conserved hypothetical protein'		269	24.8562	275	31.9189	272	28.3875	1.08069		134	14.3329	131	11.7183	132.5	13.0256	-0.0432217	-1.12391		368	14.1134	127	12.7301	247.5	13.4217
AFUA_1G00270	#N/A	'hypothetical protein'		62	10.7806	60	13.105	61	11.9428	1.07989		16	3.22046	27	4.54492	21.5	3.88269	-0.541118	-1.62101		86	6.20655	27	5.09285	56.5	5.6497										AFUA_1G10310	SecMet Gene
AFUA_5G00130	#N/A	'capsule polysaccharide biosynthesis protein, putative'		37	2.8229	26	2.49172	31.5	2.65731	1.07924		22	1.94295	28	2.06806	25	2.00551	0.67324	-0.406		35	1.10831	17	1.40698	26	1.25765
AFUA_4G13980	#N/A	'hypothetical protein'		162	31.1911	161	38.938	161.5	35.0645	1.07906		99	22.0646	120	22.367	109.5	22.2158	0.420637	-0.658425		188	15.0236	87	18.1711	137.5	16.5973
AFUA_1G00820	#N/A	'hypothetical protein'		8	1.2333	10	1.93647	9	1.58488	1.0787		0	0	9	1.34317	4.5	0.671587	N/A	N/A		13	0.831806	4	0.668935	8.5	0.75037										AFUA_2G01180	SecMet Gene
AFUA_4G11370	#N/A	'hypothetical protein'		20	2.65844	14	2.33753	17	2.49799	1.07754		12	1.8464	17	2.18755	14.5	2.01697	0.768969	-0.308576		22	1.21373	8	1.15354	15	1.18363
AFUA_8G06480	#N/A	'rhamnogalacturonan acetylesterase superfamily protein'		36	2.83086	31	3.06203	33.5	2.94645	1.07692		48	4.36921	46	3.50175	47	3.93548	1.49448	0.417564		49	1.59923	14	1.19423	31.5	1.39673
AFUA_4G03800	#N/A	'cytochrome P450 alkane hydroxylase, putative'		1229	64.8641	915	60.6605	1072	62.7623	1.07535		453	27.6756	507	25.9043	480	26.7899	-0.152858	-1.22821		1389	30.4267	509	29.1418	949	29.7842
AFUA_6G09870	#N/A	'C6 transcription factor, putative'		165	6.61788	121	6.09612	143	6.357	1.07483		77	3.57497	82	3.18391	79.5	3.37944	0.16327	-0.911563		177	2.94652	71	3.08915	124	3.01783
AFUA_1G16420	#N/A	'GPI anchored protein, putative'		24	1.1163	37	2.16174	30.5	1.63902	1.07395		9	0.484571	10	0.450278	9.5	0.467424	-0.736077	-1.81003		31	0.598454	19	0.958668	25	0.778561
AFUA_1G01660	#N/A	'alpha-L-rhamnosidase A, putative'		35	1.50758	40	2.16424	37.5	1.83591	1.0715		30	1.49582	23	0.959072	26.5	1.22745	0.490663	-0.580834		35	0.62572	24	1.12142	29.5	0.873571										AFUA_3G03570	SecMet Gene
AFUA_1G03330	#N/A	'conserved hypothetical protein, pseudogene'		8	0.336512	6	0.317026	7	0.326769	1.06914		3	0.146076	6	0.244328	4.5	0.195202	N/A	N/A		10	0.174587	3	0.136892	6.5	0.155739										AFUA_5G12800	SecMet Gene
AFUA_6G00760	#N/A	'glutathione S-transferase, putative'		11	1.37842	10	1.57406	10.5	1.47624	1.06846		4	0.580222	5	0.606554	4.5	0.593388	N/A	N/A		14	0.728143	5	0.679679	9.5	0.703911
AFUA_1G12970	#N/A	'conserved hypothetical protein'		420	70.174	399	83.7399	409.5	76.9569	1.06684		252	48.7387	243	39.3047	247.5	44.0217	0.260998	-0.805837		542	37.586	198	35.8871	370	36.7365
AFUA_3G13010	#N/A	'Zn-dependent hydrolase/oxidoreductase family protein, putative'		6272	384.647	4310	332.022	5291	358.335	1.06534		1215	86.254	1582	93.9236	1398.5	90.0888	-0.926551	-1.99189		7098	180.673	2432	161.795	4765	171.234
AFUA_1G17380	#N/A	'3-oxoacyl-(acyl-carrier-protein) reductase, putative'		31	3.17511	27	3.47371	29	3.32441	1.06513		42	4.97958	43	4.26361	42.5	4.62159	1.54042	0.475292		46	1.95549	11	1.22218	28.5	1.58883
AFUA_4G12410	#N/A	'HMG box transcription factor, putative'		45	2.4589	44	3.02004	44.5	2.73947	1.0618		22	1.39154	17	0.899266	19.5	1.14541	-0.196243	-1.25804		53	1.202	24	1.42261	38.5	1.3123
AFUA_3G09620	#N/A	'RNA binding protein, putative'		11472	322.562	8780	310.1	10126	316.331	1.06095		3457	112.517	4361	118.706	3909	115.612	-0.391199	-1.45215		12569	146.682	5133	156.564	8851	151.623
AFUA_4G13960	#N/A	'2-dehydropantoate 2-reductase'		614	55.6461	487	55.4406	550.5	55.5433	1.06077		230	24.129	305	26.7595	267.5	25.4442	-0.0655068	-1.12627		744	27.9859	257	25.2665	500.5	26.6262
AFUA_4G13950	#N/A	'GNAT family acetyltransferase, putative'		176	29.5714	161	33.9796	168.5	31.7755	1.05955		90	17.5045	87	14.1511	88.5	15.8278	0.0540892	-1.00546		202	14.0868	90	16.4039	146	15.2454
AFUA_3G13670	#N/A	'siderochrome-iron transporter, putative'		110	5.35511	108	6.60438	109	5.97975	1.05954		40	2.25415	50	2.35644	45	2.3053	-0.315594	-1.37513		135	2.72778	57	3.01021	96	2.869
AFUA_8G02140	#N/A	'ankyrin repeat protein'		309	10.9842	283	12.6366	296	11.8104	1.05666		165	6.78957	217	7.46763	191	7.1286	0.328285	-0.728371		375	5.53278	151	5.82284	263	5.67781
AFUA_6G01860	#N/A	'MFS lactose permease, putative'		77	3.55931	77	4.47094	77	4.01513	1.05594		44	2.35437	53	2.37172	48.5	2.36304	0.291142	-0.7648		102	1.95693	38	1.90548	70	1.93121
AFUA_3G09170	#N/A	'MFS transporter, putative'		19	1.10985	8	0.586993	13.5	0.84842	1.05516		6	0.405702	9	0.508937	7.5	0.45732	0.163584	-0.891577		18	0.436398	6	0.380195	12	0.408297
AFUA_5G14720	#N/A	'conserved hypothetical protein'		182	11.5321	136	10.8245	159	11.1783	1.05441		63	4.62088	74	4.53922	68.5	4.58005	-0.232865	-1.28727		195	5.12829	82	5.63634	138.5	5.38232
AFUA_4G12340	#N/A	'mitochondrial carrier protein, putative'		1783	166.122	1523	178.241	1653	172.181	1.05378		607	65.4651	869	78.3802	738	71.9226	-0.205628	-1.25941		2366	91.4935	736	74.3872	1551	82.9403
AFUA_5G07160	#N/A	'DUF636 domain protein'		344	46.3431	354	59.905	349	53.1241	1.05282		206	32.1248	199	25.9532	202.5	29.039	0.181448	-0.871373		469	26.2241	171	24.9901	320	25.6071
AFUA_7G06400	#N/A	'pectate lyase, putative'		12	1.34081	9	1.26317	10.5	1.30199	1.05269		4	0.517359	5	0.540838	4.5	0.529098	N/A	N/A		14	0.649253	5	0.60604	9.5	0.627647
AFUA_3G03350	#N/A	'nonribosomal peptide synthase SidE'		234	3.31675	213	3.79236	223.5	3.55456	1.05167		131	2.14939	172	2.36014	151.5	2.25476	0.394972	-0.656694		285	1.67665	114	1.75286	199.5	1.71476
AFUA_2G00110	#N/A	'MFS transporter, putative'		112	4.74229	121	6.43559	116.5	5.58894	1.05132		53	2.59772	62	2.5414	57.5	2.56956	-0.0697325	-1.12105		171	3.00515	52	2.38847	111.5	2.69681
AFUA_3G00930	#N/A	'C6 transcription factor, putative'		1268	74.4556	1125	82.978	1196.5	78.7168	1.05108		497	33.7816	619	35.1868	558	34.4842	-0.139656	-1.19074		1633	39.7983	568	36.1803	1100.5	37.9893
AFUA_1G17270	#N/A	'FRE family ferric-chelate reductase, putative'		524	18.627	390	17.4144	457	18.0207	1.05084		165	6.78957	201	6.91702	183	6.85329	-0.343948	-1.39479		659	9.72294	199	7.6738	429	8.69837
AFUA_2G04870	#N/A	'pyruvate dehydrogenase E1 component alpha subunit, putative'		934	61.0348	875	71.8243	904.5	66.4295	1.05073		518	39.1838	497	31.4412	507.5	35.3125	0.139079	-0.911647		1212	32.8726	441	31.2619	826.5	32.0672
AFUA_7G00690	#N/A	'aminotransferase, putative'		22	1.67848	21	2.01255	21.5	1.84551	1.04999		12	1.05979	9	0.664734	10.5	0.862264	-0.0478276	-1.09782		38	1.20331	7	0.579345	22.5	0.891328
AFUA_2G04300	#N/A	'lipase/esterase, putative'		318	23.4829	318	29.4975	318	26.4902	1.04998		163	13.9335	155	11.0807	159	12.5071	-0.0327369	-1.08271		401	12.2905	166	13.2978	283.5	12.7941
AFUA_2G17430	#N/A	'oxidoreductase 2-nitropropane dioxygenase family, putative'		324	26.9167	280	29.2192	302	28.068	1.04836		156	15.002	158	12.7071	157	13.8545	0.0297934	-1.01857		369	12.7234	160	14.4193	264.5	13.5713
AFUA_5G14760	#N/A	'hypothetical protein'		151	27.7625	130	30.0232	140.5	28.8929	1.04722		54	11.4927	49	8.72145	51.5	10.1071	-0.468126	-1.51535		207	15.7962	61	12.1663	134	13.9812
AFUA_3G00620	#N/A	'zinc-containing alcohol dehydrogenase, putative'		14	0.929766	12	1.00106	13	0.965413	1.04667		3	0.230629	5	0.32146	4	0.276044	N/A	N/A		13	0.358335	8	0.576344	10.5	0.46734
AFUA_8G02070	#N/A	'glycosyl transferase, putative'		1680	134.464	1490	149.801	1585	142.132	1.04517		842	78.0106	1051	81.4347	946.5	79.7227	0.211001	-0.834172		2142	71.1566	767	66.5942	1454.5	68.8754
AFUA_3G02850	#N/A	'conserved hypothetical protein'		21	0.899366	40	2.15184	30.5	1.5256	1.04477		21	1.04108	17	0.704819	19	0.872948	0.239357	-0.805412		44	0.782114	15	0.696874	29.5	0.739494
AFUA_6G11000	#N/A	'hypothetical protein'		7	3.07871	7	3.86725	7	3.47298	1.04394		1	0.509117	2	0.851555	1.5	0.680336	N/A	N/A		8	1.46036	4	1.90843	6	1.6844
AFUA_7G06526	#N/A	'C6 transcription factor, putative'		52	3.49481	41	3.46128	46.5	3.47804	1.04382		8	0.622381	16	1.041	12	0.831691	-1.02033	-2.06416		53	1.47841	26	1.89557	39.5	1.68699
AFUA_4G02810	#N/A	'oxidoreductase, putative'		396	35.3533	389	43.6232	392.5	39.4883	1.04337		176	18.1884	267	23.0759	221.5	20.6321	0.106834	-0.936532		548	20.3056	186	18.0133	367	19.1595
AFUA_2G15670	#N/A	'conserved hypothetical protein'		461	47.5426	382	49.4855	421.5	48.514	1.04152		210	25.0696	192	19.1688	201	22.1192	-0.0915825	-1.1331		555	23.7561	209	23.3816	382	23.5688
AFUA_6G13280	#N/A	'lipid transfer protein, putative'		495	80.7502	492	100.818	493.5	90.7839	1.03926		279	52.6852	261	41.2183	270	46.9518	0.0880082	-0.951256		688	46.583	236	41.7634	462	44.1732
AFUA_3G03600	#N/A	'carboxylesterase, putative'		345	33.5003	321	39.1532	333	36.3267	1.03877		166	18.6588	174	16.3565	170	17.5076	-0.0142737	-1.05305		407	16.403	180	18.9604	293.5	17.6817
AFUA_1G09890	#N/A	'conserved hypothetical protein'		933	224.426	810	244.743	871.5	234.585	1.0383		409	113.884	484	112.707	446.5	113.295	-0.0117233	-1.05002		1308	130.587	375	97.8519	841.5	114.22
AFUA_6G11600	#N/A	'endoglucanase, putative'		18	1.15605	19	1.53282	18.5	1.34444	1.03764		6	0.446069	5	0.310875	5.5	0.378472	-0.791098	-1.82874		23	0.613102	10	0.696708	16.5	0.654905
AFUA_3G07620	#N/A	'ABC1 domain protein'		2730	118.674	2371	129.466	2550.5	124.07	1.0375		1327	66.7742	1335	56.1803	1331	61.4773	0.0244738	-1.01303		3143	56.7069	1361	64.1794	2252	60.4432
AFUA_6G01790	#N/A	'conserved hypothetical protein'		213	17.1244	159	16.0571	186	16.5908	1.03475		90	8.37579	92	7.16038	91	7.76809	-0.0599964	-1.09475		224	7.47456	100	8.72133	162	8.09794
AFUA_2G00300	#N/A	'hypothetical protein'		48	11.6397	53	16.1439	50.5	13.8918	1.03416		56	15.7193	29	6.80783	42.5	11.2636	0.731592	-0.302566		59	5.93816	29	7.62857	44	6.78337
AFUA_7G06850	#N/A	'phosphoserine phosphatase, putative'		362	30.4686	234	24.7396	298	27.6041	1.03109		36	3.50746	64	5.21477	50	4.36112	-1.63103	-2.66211		363	12.6809	157	14.3347	260	13.5078
AFUA_4G12400	#N/A	'PHD finger domain protein, putative'		985	31.4396	807	32.3554	896	31.8975	1.02963		459	16.959	527	16.284	493	16.6215	0.0892437	-0.940391		1167	15.4601	456	15.7889	811.5	15.6245
AFUA_8G02060	#N/A	'glycan biosynthesis protein (PigL), putative'		2384	202.555	2041	217.828	2212.5	210.191	1.0288		1079	106.122	1032	84.8845	1055.5	95.5032	-0.109282	-1.13808		3310	116.725	969	89.3114	2139.5	103.018
AFUA_3G00250	#N/A	'salicylate hydroxylase, putative'		94	6.89045	70	6.44541	82	6.66793	1.02814		35	2.96985	75	5.32222	55	4.14603	0.342629	-0.685508		113	3.43794	39	3.1012	76	3.26957
AFUA_4G07410	#N/A	'epoxide hydrolase, putative'		519	32.0923	454	35.2632	486.5	33.6778	1.02796		287	20.5429	323	19.3352	305	19.939	0.271753	-0.756202		665	17.0669	238	15.9645	451.5	16.5157
AFUA_5G14845	#N/A	'RING-finger domain protein, putative'		18	4.46134	7	2.17933	12.5	3.32033	1.02684		15	4.30358	12	2.87929	13.5	3.59144	1.14007	0.113232		16	1.64594	6	1.61321	11	1.62957
AFUA_5G00810	#N/A	'conserved hypothetical protein'		13	1.10454	13	1.38744	13	1.24599	1.02682		4	0.393408	6	0.493515	5	0.443461	-0.463588	-1.49041		19	0.670025	6	0.553012	12.5	0.611519
AFUA_8G01060	#N/A	'hypothetical protein'		132	8.65743	146	12.0282	139	10.3428	1.02557		69	5.23854	83	5.26993	76	5.25423	0.0484922	-0.977076		206	5.60767	64	4.55345	135	5.08056
AFUA_1G01330	#N/A	'oxidoreductase, short-chain dehydrogenase/reductase family'		145	14.0343	105	12.7657	125	13.4	1.02268		57	6.3862	63	5.90301	60	6.1446	-0.102159	-1.12484		182	7.31128	56	5.8797	119	6.59549										AFUA_3G01460	SecMet Gene
AFUA_5G00860	#N/A	'Ankyrin repeat protein'		39	4.46893	28	4.03023	33.5	4.24958	1.02126		15	1.98965	20	2.21861	17.5	2.10413	0.00716121	-1.0141		41	1.94995	18	2.23747	29.5	2.09371
AFUA_3G13660	#N/A	'Ctr copper transporter family protein'		28	3.53835	12	1.90483	20	2.72159	1.02109		10	1.46281	10	1.22336	10	1.34309	0.00219555	-1.0189		25	1.31124	10	1.37085	17.5	1.34104
AFUA_7G08650	#N/A	'conserved hypothetical protein'		1043	18.9703	658	15.0331	850.5	17.0017	1.02046		351	7.38998	482	8.48689	416.5	7.93844	-0.0782896	-1.09875		1060	8.00196	444	8.7603	752	8.38113
AFUA_5G03269	#N/A	'conserved hypothetical protein'		143	27.6515	107	25.9896	125	26.8206	1.01996		60	13.4301	75	14.0396	67.5	13.7349	0.0544673	-0.965494		178	14.2858	58	12.1663	118	13.226
AFUA_2G05840	#N/A	'MFS multidrug transporter, putative'		406	16.1112	390	19.4401	398	17.7756	1.01983		193	8.86552	239	9.18142	216	9.02347	0.041682	-0.978145		581	9.56923	185	7.96376	383	8.7665
AFUA_5G10160	#N/A	'NmrA-like family protein'		47	4.25096	33	3.74918	40	4.00007	1.01966		15	1.57046	15	1.31339	15	1.44192	-0.45237	-1.47203		45	1.68928	23	2.25664	34	1.97296
AFUA_1G06540	#N/A	'C6 transcription factor, putative'		119	3.91959	100	4.13739	109.5	4.02849	1.01936		45	1.71575	61	1.94507	53	1.83041	-0.118714	-1.13808		147	2.00961	55	1.96518	101	1.9874
AFUA_2G03510	#N/A	'pheromone processing carboxypeptidase (Sxa2), putative'		241	12.0062	225	14.08	233	13.0431	1.0188		82	4.72876	107	5.16039	94.5	4.94458	-0.380571	-1.39937		309	6.3892	120	6.48507	214.5	6.43713
AFUA_7G00920	#N/A	'UbiD family decarboxylase, putative'		72	4.24722	63	4.66815	67.5	4.45769	1.01813		32	2.18508	31	1.77029	31.5	1.97769	-0.154348	-1.17248		104	2.54628	29	1.85573	66.5	2.20101
AFUA_4G01090	#N/A	'Zn2+ dependent hydrolase, putative'		11	1.1666	8	1.06575	9.5	1.11617	1.01654		5	0.613828	8	0.821358	6.5	0.717593	0.379212	-0.637325		12	0.528217	5	0.575237	8.5	0.551727
AFUA_1G14970	#N/A	'ADP-ribosylation factor family protein'		179	18.8945	158	20.9494	168.5	19.922	1.01631		115	14.0516	96	9.80991	105.5	11.9308	0.276637	-0.739673		217	9.50698	89	10.191	153	9.849
AFUA_8G06570	#N/A	'acetyl xylan esterase, putative'		12	0.879632	14	1.28908	13	1.08436	1.01406		4	0.339411	6	0.425777	5	0.382594	-0.488891	-1.50295		17	0.517213	7	0.556626	12	0.536919
AFUA_5G12860	#N/A	'conserved hypothetical protein'		534	40.6377	473	45.2149	503.5	42.9263	1.0136		308	27.1322	381	28.0688	344.5	27.6005	0.376435	-0.637167		638	20.1516	271	22.3719	454.5	21.2617
AFUA_4G04415	#N/A	'IBR domain protein'		159	12.8406	147	14.912	153	13.8763	1.01332		70	6.54382	62	4.84719	66	5.69551	-0.271407	-1.28473		222	7.44116	72	6.30762	147	6.87439
AFUA_2G12340	#N/A	'hypothetical protein'		14	0.986736	13	1.15093	13.5	1.06883	1.00958		6	0.48952	12	0.818777	9	0.654148	0.301235	-0.708347		18	0.526557	7	0.535201	12.5	0.530879
AFUA_1G02120	#N/A	'F-box domain protein'		890	37.5425	631	33.4346	760.5	35.4886	1.0094		566	27.6373	611	24.9509	588.5	26.2941	0.576784	-0.432613		971	17.0002	399	18.258	685	17.6291										AFUA_3G12910	SecMet Gene
AFUA_1G12690	#N/A	'ABC multidrug transporter Mdr4'		813	16.7765	611	15.8375	712	16.307	1.00897		212	5.064	283	5.6534	247.5	5.3587	-0.596571	-1.60554		899	7.69966	380	8.50631	639.5	8.10298
AFUA_8G06590	#N/A	'hypothetical protein'		97	6.24324	64	5.17429	80.5	5.70877	1.00781		54	4.02326	59	3.67622	56.5	3.84974	0.439395	-0.568417		108	2.88511	40	2.79283	74	2.83897
AFUA_3G14130	#N/A	'conserved hypothetical protein'		104	15.1726	101	18.5089	102.5	16.8407	1.00595		72	12.1592	81	11.4399	76.5	11.7996	0.492724	-0.513223		128	7.75062	57	9.02083	92.5	8.38573
AFUA_7G06150	#N/A	'endoglucanase, putative'		29	3.23224	31	4.3401	30	3.78617	1.00449		19	2.45135	26	2.80537	22.5	2.62836	0.477916	-0.526576		45	2.0817	14	1.6927	29.5	1.8872
AFUA_4G07010	#N/A	'hydrolase, TatD family protein, putative'		612	49.9637	582	59.6842	597	54.824	1.00162		221	20.8854	375	29.6378	298	25.2616	-0.116239	-1.11786		900	30.4962	274	24.2661	587	27.3812
AFUA_6G14140	#N/A	'RTA1 domain protein, putative'		153	14.0363	116	13.3676	134.5	13.702	1.0014		83	8.81428	85	7.54906	84	8.18167	0.257483	-0.743916		187	7.1204	66	6.56829	126.5	6.84434
AFUA_4G14280	#N/A	'multicopper oxidase, pseudogene'		29	2.81596	18	2.1955	23.5	2.50573	1.00086		10	1.12402	11	1.03403	10.5	1.07903	-0.21464	-1.2155		36	1.45088	10	1.05336	23	1.25212
AFUA_4G08970	#N/A	'PAP2 domain protein'		2616	152.61	1934	141.721	2275	147.165	1.00039		1202	81.17	1374	77.5967	1288	79.3833	0.109862	-0.890531		3021	73.1469	1169	73.9784	2095	73.5627
AFUA_1G02620	#N/A	'conserved hypothetical protein'		646	94.707	633	116.57	639.5	105.638	1.00036		308	52.2693	283	40.165	295.5	46.2171	-0.192278	-1.19263		881	53.6076	327	52.0048	604	52.8062										AFUA_4G00225	SecMet Gene
AFUA_2G02650	#N/A	'conserved hypothetical protein'		196	5.33382	161	5.50352	178.5	5.41867	0.999505		91	2.86662	120	3.16137	105.5	3.01399	0.153242	-0.846263		229	2.58653	96	2.834	162.5	2.71026
AFUA_2G11400	#N/A	'conserved hypothetical protein'		235	18.8257	158	15.8991	196.5	17.3624	0.997192		91	8.43861	103	7.98789	97	8.21325	-0.0827503	-1.07994		254	8.44534	103	8.95089	178.5	8.69812
AFUA_2G00150	#N/A	'catecholamine-O-methyltransferase, putative'		14	1.40505	14	1.76492	14	1.58498	0.996749		4	0.464697	3	0.291472	3.5	0.378084	N/A	N/A		12	0.499856	10	1.0887	11	0.79428
AFUA_4G00510	#N/A	'hypothetical protein'		521	28.7487	378	26.2002	449.5	27.4745	0.992716		200	12.7749	285	15.2243	242.5	13.9996	0.0200081	-0.972708		419	9.59611	301	18.0174	360	13.8068
AFUA_5G07740	#N/A	'DSB repair complex subunit Ku70, putative'		1266	50.2605	1015	50.6164	1140.5	50.4384	0.992698		715	32.8583	884	33.9748	799.5	33.4165	0.398736	-0.593962		1511	24.8976	599	25.7968	1055	25.3472
AFUA_8G01240	#N/A	'C6 transcription factor, putative'		28	1.48477	22	1.4654	25	1.47508	0.992659		17	1.04351	26	1.33471	21.5	1.18911	0.68174	-0.310919		36	0.792326	12	0.690284	24	0.741305
AFUA_2G04500	#N/A	'hypothetical protein'		19	4.5826	19	5.75631	19	5.16946	0.992502		1	0.279193	14	3.26887	7.5	1.77403	-0.550479	-1.54298		31	3.10328	8	2.09312	19.5	2.5982
AFUA_1G02530	#N/A	'MFS sugar transporter, putative'		457	25.0019	381	26.1827	419	25.5923	0.989773		205	12.9825	233	12.3403	219	12.6614	-0.0255049	-1.01528		581	13.1927	212	12.5817	396.5	12.8872										AFUA_3G14870	SecMet Gene
AFUA_1G13080	#N/A	'BRCT domain protein'		21	1.57803	8	0.755126	14.5	1.16658	0.989321		11	0.956832	8	0.581967	9.5	0.769399	0.388841	-0.60048		22	0.686151	6	0.489096	14	0.587624
AFUA_3G02550	#N/A	'conserved hypothetical protein'		40	1.42643	33	1.47821	36.5	1.45232	0.988823		16	0.660475	27	0.932107	21.5	0.796291	0.12183	-0.866993		44	0.651244	21	0.812373	32.5	0.731809
AFUA_6G12020	#N/A	'C2H2 finger domain protein, putative'		25	0.801093	18	0.724517	21.5	0.762805	0.984427		11	0.408021	10	0.310209	10.5	0.359115	-0.102442	-1.08687		24	0.319194	13	0.451889	18.5	0.385542
AFUA_3G02990	#N/A	'conserved hypothetical protein'		52	6.79122	52	8.53062	52	7.66092	0.984205		36	5.44243	35	4.42511	35.5	4.93377	0.349378	-0.634827		88	4.7701	21	2.97515	54.5	3.87263
AFUA_4G03330	#N/A	'plasma membrane stress response protein (Ist2), putative'		1792	68.186	1389	66.3884	1590.5	67.2872	0.983778		855	37.6591	1139	41.9559	997	39.8075	0.226484	-0.757293		2197	34.6967	808	33.3514	1502.5	34.0241
AFUA_8G00640	#N/A	'glycosyl transferase, putative'		772	61.8997	516	51.9701	644	56.9349	0.983034		104	9.65274	113	8.77124	108.5	9.21199	-1.64469	-2.62773		798	26.5567	357	31.0517	577.5	28.8042
AFUA_4G04090	#N/A	'conserved serine-threonine rich protein'		1978	78.4576	1541	76.7792	1759.5	77.6184	0.982454		833	38.2472	1016	39.0134	924.5	38.6303	-0.0242123	-1.00667		2394	39.4124	910	39.1558	1652	39.2841
AFUA_4G02950	#N/A	'nucleotidase, putative'		24	2.44143	22	2.81118	23	2.6263	0.982153		4	0.471019	12	1.18175	8	0.826384	-0.685994	-1.66815		29	1.22442	13	1.43457	21	1.3295
AFUA_1G03190	#N/A	'hypothetical protein'		33	4.2602	33	5.35135	33	4.80577	0.981974		15	2.24158	19	2.37455	17	2.30806	-0.0761113	-1.05809		49	2.62551	16	2.24069	32.5	2.4331										AFUA_5G10170	SecMet Gene
AFUA_6G13750	#N/A	'ferric-chelate reductase, putative'		870	39.8461	752	43.2631	811	41.5546	0.981022		599	31.757	598	26.5143	598.5	29.1356	0.468799	-0.512223		997	18.9523	466	23.1525	731.5	21.0524
AFUA_7G00970	#N/A	'GPI anchored serine-threonine rich protein'		137	20.5896	130	24.5416	133.5	22.5656	0.980679		84	14.6134	95	13.8217	89.5	14.2176	0.31423	-0.666449		168	10.4794	76	12.3904	122	11.4349
AFUA_8G04250	#N/A	'pentatricopeptide repeat protein'		1269	43.9775	1061	46.1867	1165	45.0821	0.980645		562	22.5451	669	22.4443	615.5	22.4947	-0.0223256	-1.00297		1530	22.007	630	23.684	1080	22.8455
AFUA_2G15100	#N/A	'conserved hypothetical protein'		167	7.08447	165	8.7924	166	7.93843	0.979487		54	2.65174	98	4.02465	76	3.3382	-0.270299	-1.24979		243	4.27856	82	3.77355	162.5	4.02606
AFUA_5G08260	#N/A	'conserved hypothetical protein'		248	9.68284	250	12.2609	249	10.9719	0.979269		199	8.99395	123	4.64909	161	6.82152	0.293621	-0.685648		368	5.96347	122	5.16722	245	5.56535
AFUA_6G09350	#N/A	'C6 finger domain protein, putative'		231	39.3281	177	37.8527	204	38.5904	0.978976		71	13.9925	92	15.1632	81.5	14.5778	-0.425489	-1.40446		298	21.0575	98	18.0993	198	19.5784
AFUA_6G08710	#N/A	'alkaline phosphatase, putative'		115	4.61453	99	4.98996	107	4.80224	0.976231		82	3.80881	71	2.75803	76.5	3.28342	0.427722	-0.548509		152	2.53147	54	2.35055	103	2.44101
AFUA_7G04890	#N/A	'C6 transcription factor, putative'		43	1.82674	37	1.97443	40	1.90058	0.976097		17	0.835992	25	1.02816	21	0.932074	-0.0518285	-1.02793		73	1.28715	14	0.64518	43.5	0.966167
AFUA_1G03570	#N/A	'acid phosphatase PHOa'		109	6.71225	91	7.03908	100	6.87566	0.976013		48	3.4216	64	3.81534	56	3.61847	0.0498928	-0.92612		135	3.45045	53	3.54049	94	3.49547										AFUA_6G03620	SecMet Gene
AFUA_2G14610	#N/A	'oxalate decarboxylase, putative'		229	12.4298	203	13.8407	216	13.1352	0.975542		128	8.04238	118	6.20043	123	7.1214	0.0923345	-0.883208		282	6.35299	119	7.00682	200.5	6.6799
AFUA_8G07350	#N/A	'dioxygenase, putative'		13	1.05843	12	1.22725	12.5	1.14284	0.973157		8	0.753973	13	1.02465	10.5	0.88931	0.61129	-0.361867		24	0.811019	4	0.353285	14	0.582152
AFUA_5G02280	#N/A	'endo-1,3(4)-beta-glucanase, putative'		179	12.5178	144	12.6494	161.5	12.5836	0.972862		77	6.23321	104	7.04076	90.5	6.63698	0.0499174	-0.922945		217	6.29846	86	6.52407	151.5	6.41127
AFUA_5G13580	#N/A	'3-ketosteroid-delta-1-dehydrogenase, putative'		710	37.3844	564	37.303	637	37.3437	0.970807		324	19.748	428	21.8166	376	20.7823	0.125298	-0.845509		842	18.4011	345	19.7059	593.5	19.0535
AFUA_5G13760	#N/A	'hypothetical protein'		7	0.464196	11	0.916281	9	0.690239	0.969519		7	0.537338	5	0.320985	6	0.429162	0.283944	-0.685574		23	0.633041	1	0.0719365	12	0.352489
AFUA_2G01280	#N/A	'D-mandelate dehydrogenase, putative'		20	1.61371	17	1.72297	18.5	1.66834	0.96875		8	0.747193	14	1.09354	11	0.920368	0.110618	-0.858133		30	1.00466	8	0.700216	19	0.852437
AFUA_6G12590	#N/A	'hypothetical protein'		1384	165.568	1277	191.895	1330.5	178.731	0.967546		504	69.7938	577	66.8232	540.5	68.3085	-0.420111	-1.38766		1852	91.9563	700	90.8414	1276	91.3988
AFUA_7G04930	#N/A	'alkaline serine protease (PR1)/allergen F18-like'		340	21.6046	213	17.0012	276.5	19.3029	0.966472		184	13.5341	239	14.702	211.5	14.1181	0.515199	-0.451273		344	9.07247	155	10.6842	249.5	9.87836
AFUA_3G03000	#N/A	'phosphatidylethanolamine-binding protein, putative'		166	21.492	185	30.0865	175.5	25.7893	0.966408		81	12.1395	104	13.0351	92.5	12.5873	-0.0683984	-1.03481		256	13.7565	90	12.6403	173	13.1984
AFUA_3G00760	#N/A	'GNAT family N-acetyltransferase, putative'		27	5.1763	26	6.26125	26.5	5.71877	0.965861		15	3.32884	12	2.22714	13.5	2.77799	-0.0758037	-1.04166		37	2.94413	14	2.91158	25.5	2.92786
AFUA_2G01370	#N/A	'GABA permease, putative'		26	1.30396	16	1.00796	21	1.15596	0.964688		17	0.986929	11	0.534066	14	0.760498	0.360611	-0.604076		36	0.749366	8	0.435238	22	0.592302
AFUA_6G14500	#N/A	'MFS sugar transporter, putative'		74	3.49445	54	3.20313	64	3.34879	0.963398		29	1.58523	31	1.41717	30	1.5012	-0.194128	-1.15753		89	1.74437	33	1.69047	61	1.71742
AFUA_2G15320	#N/A	'MFS efflux transporter, putative'		9	0.484114	10	0.675675	9.5	0.579894	0.961226		5	0.31133	3	0.15622	4	0.233775	N/A	N/A		11	0.245583	6	0.350108	8.5	0.297846
AFUA_6G03260	#N/A	'aspartic endopeptidase (AP1), putative'		293	17.0263	245	17.8835	269	17.4549	0.960899		185	12.4443	309	17.383	247	14.9137	0.733899	-0.227001		362	8.73098	146	9.20349	254	8.96723
AFUA_5G01640	#N/A	'ankyrin repeat protein'		45	3.92372	29	3.17626	37	3.54999	0.960477		4	0.403731	8	0.675285	6	0.539508	-1.75762	-2.7181		59	2.1352	16	1.51339	37.5	1.8243
AFUA_2G08090	#N/A	'conserved hypothetical protein'		1745	56.8297	1301	53.2218	1523	55.0257	0.960183		1355	51.0817	1413	44.5485	1384	47.8151	0.757542	-0.20264		1890	25.5471	878	31.0184	1384	28.2828
AFUA_3G12940	#N/A	'C6 transcription factor, putative'		1164	41.6581	831	37.3577	997.5	39.5079	0.95927		476	19.7197	563	19.5059	519.5	19.6128	-0.0510767	-1.01035		1301	19.3252	549	21.314	925	20.3196
AFUA_2G02370	#N/A	'conserved hypothetical protein'		48	3.97662	38	3.95448	43	3.96555	0.958904		22	2.1098	37	2.96747	29.5	2.53863	0.315437	-0.643468		69	2.37259	19	1.70754	44	2.04007
AFUA_3G01180	#N/A	'sarcosine oxidase, putative'		14	1.09609	21	2.06523	17.5	1.58066	0.956377		7	0.634397	16	1.21268	11.5	0.923541	0.181099	-0.775278		24	0.779881	10	0.849302	17	0.814592
AFUA_7G06450	#N/A	'hypothetical protein'		759	94.19	829	129.226	794	111.708	0.954003		209	30.0231	320	38.4436	264.5	34.2334	-0.752255	-1.70626		1191	61.3444	401	53.9825	796	57.6635
AFUA_3G09040	#N/A	'conserved hypothetical protein'		1086	148.308	1010	173.257	1048	160.782	0.95397		456	72.0853	533	70.4652	494.5	71.2752	-0.219667	-1.17364		1397	79.1831	586	86.8119	991.5	82.9975
AFUA_4G01560	#N/A	'MFS myo-inositol transporter, putative'		3048	132.049	2014	109.601	2531	120.825	0.95354		1488	74.6226	1648	69.1178	1568	71.8702	0.204086	-0.749454		3492	62.7908	1319	61.9886	2405.5	62.3897
AFUA_6G14290	#N/A	'conserved hypothetical protein'		285	12.2173	221	11.9003	253	12.0588	0.952189		94	4.66451	106	4.39895	100	4.53173	-0.459764	-1.41195		319	5.67575	146	6.78939	232.5	6.23257
AFUA_5G01490	#N/A	'hypothetical protein'		35113	2465.12	27096	2389.51	31104.5	2427.31	0.951889		15210	1236.08	15769	1071.73	15489.5	1153.9	-0.120947	-1.07284		39455	1149.67	17857	1359.96	28656	1254.81
AFUA_8G07320	#N/A	'nucleoside-diphosphate-sugar epimerase, putative'		127	14.8176	108	15.8282	117.5	15.3229	0.951654		65	8.77878	81	9.14895	73	8.96387	0.178158	-0.773497		173	8.37763	59	7.46745	116	7.92254
AFUA_5G09040	#N/A	'hypothetical protein'		11	3.22532	13	4.78802	12	4.00667	0.950683		8	2.71529	16	4.54162	12	3.62846	0.807636	-0.143047		21	2.55564	5	1.59036	13	2.073
AFUA_3G09140	#N/A	'endo 1,5-alpha-arabinase'		527	34.8957	437	36.3476	482	35.6217	0.950571		259	19.8522	339	21.7307	299	20.7914	0.173803	-0.776768		667	18.3311	258	18.5322	462.5	18.4316
AFUA_3G01970	#N/A	'hypothetical protein'		107	6.45616	92	6.97286	99.5	6.71451	0.950253		40	2.79381	55	3.21266	47.5	3.00323	-0.210512	-1.16077		139	3.48101	53	3.46906	96	3.47504
AFUA_4G00840	#N/A	'conserved hypothetical protein'		63	7.03925	53	7.43865	58	7.23895	0.949674		10	1.2934	27	2.92052	18.5	2.10696	-0.830943	-1.78062		78	3.61727	32	3.87866	55	3.74796
AFUA_1G01650	#N/A	'C6 finger domain protein, putative'		66	4.31295	49	4.02216	57.5	4.16756	0.949031		32	2.42062	40	2.53048	36	2.47555	0.197578	-0.751454		86	2.33254	28	1.98488	57	2.15871										AFUA_3G03580	SecMet Gene
AFUA_6G08500	#N/A	'phosphoglycerate mutase family protein'		8	0.729451	5	0.572676	6.5	0.651063	0.947512		2	0.211097	2	0.176542	2	0.193819	N/A	N/A		10	0.378448	3	0.296738	6.5	0.337593
AFUA_2G08180	#N/A	'flotillin domain protein'		38	2.0032	47	3.11223	42.5	2.55772	0.946196		24	1.46453	24	1.2248	24	1.34467	0.0185854	-0.927611		56	1.22527	25	1.42964	40.5	1.32745
AFUA_7G05840	#N/A	'amidohydrolase family protein'		218	18.1274	221	23.0837	219.5	20.6055	0.946196		93	8.95177	115	9.2574	104	9.10458	-0.232172	-1.17837		327	11.2857	112	10.1028	219.5	10.6943
AFUA_2G16560	#N/A	'hypothetical protein'		288	11.6923	272	13.8711	280	12.7817	0.944784		143	6.72034	133	5.22723	138	5.97379	-0.15258	-1.09736		417	7.0266	142	6.25379	279.5	6.64019
AFUA_5G01050	#N/A	'hypothetical protein'		43	5.5432	47	7.61066	45	6.57693	0.943654		37	5.52128	23	2.87033	30	4.1958	0.295187	-0.648467		86	4.60141	16	2.23747	51	3.41944
AFUA_1G17520	#N/A	'D-lactate dehydrogenase (cytochrome), putative'		347	13.9801	281	14.2207	314	14.1004	0.943436		148	6.90222	204	7.95651	176	7.42937	0.019012	-0.924424		464	7.75889	158	6.90532	311	7.3321
AFUA_6G09070	#N/A	'3'(2'),5'-bisphosphate nucleotidase'		8365	601.385	7962	719.021	8163.5	660.203	0.942719		3979	331.136	4649	323.562	4314	327.349	-0.0693602	-1.01208		11694	348.939	4334	338.004	8014	343.471
AFUA_2G04120	#N/A	'conserved hypothetical protein'		43	3.4112	30	2.98946	36.5	3.20033	0.941718		27	2.47941	30	2.30394	28.5	2.39168	0.52152	-0.420198		62	2.04141	15	1.29085	38.5	1.66613
AFUA_5G01070	#N/A	'C6 transcription factor, putative'		38	4.00171	36	4.76208	37	4.38189	0.94015		21	2.55992	25	2.54867	23	2.5543	0.161521	-0.778629		47	2.05428	22	2.51322	34.5	2.28375
AFUA_7G01780	#N/A	'hypothetical protein'		358	40.866	309	44.3067	333.5	42.5863	0.93966		274	36.2056	293	32.3786	283.5	34.2921	0.627144	-0.312516		506	23.9734	165	20.4319	335.5	22.2026
AFUA_8G05690	#N/A	'acetyltransferase, GNAT family family'		339	33.8707	400	50.2016	369.5	42.0362	0.937663		211	24.4036	236	22.827	223.5	23.6153	0.105753	-0.831911		554	22.9739	193	20.9184	373.5	21.9461
AFUA_4G10160	#N/A	'C6 transcription factor (AmyR), putative'		309	13.8	268	15.0345	288.5	14.4173	0.937533		198	10.2361	183	7.91195	190.5	9.074	0.269547	-0.667985		428	7.93351	147	7.12171	287.5	7.52761
AFUA_1G14695	#N/A	'DNA repair protein Dds20/Mei5, putative'		806	78.7759	787	96.6197	796.5	87.6978	0.934537		284	32.1309	305	28.8582	294.5	30.4946	-0.589452	-1.52399		1222	49.5713	398	42.1976	810	45.8844
AFUA_8G02420	#N/A	'conserved hypothetical protein'		77	8.20502	66	8.83417	71.5	8.5196	0.934095		44	5.42735	53	5.46734	48.5	5.44735	0.288864	-0.645231		118	5.21881	32	3.699	75	4.45891
AFUA_5G00870	#N/A	'conserved hypothetical protein'		97	20.5261	82	21.7963	89.5	21.1612	0.933544		61	14.9421	66	13.5204	63.5	14.2313	0.361187	-0.572357		119	10.4516	51	11.7072	85	11.0794
AFUA_5G00800	#N/A	'conserved hypothetical protein'		25	6.17923	34	10.5562	29.5	8.3677	0.9332		7	2.00281	13	3.11064	10	2.55672	-0.777336	-1.71054		41	4.20609	17	4.55816	29	4.38212
AFUA_2G02620	#N/A	'Ku family DNA helicase, putative'		2008	67.5273	1745	73.7129	1876.5	70.6201	0.929669		1123	43.7161	1348	43.8851	1235.5	43.8006	0.24054	-0.689128		2683	37.4487	1006	36.6994	1844.5	37.074
AFUA_5G09790	#N/A	'beta-lactamase'		147	11.449	203	19.8599	175	15.6544	0.929502		86	7.75342	87	6.55963	86.5	7.15653	-0.199739	-1.12924		255	8.24308	97	8.19532	176	8.2192
AFUA_2G05280	#N/A	'F-box domain protein'		39	5.4335	44	7.70018	41.5	6.56684	0.929241		15	2.41909	29	3.91133	22	3.16521	-0.123655	-1.0529		67	3.87428	20	3.02267	43.5	3.44847
AFUA_1G06800	#N/A	'Fe-containing alcohol dehydrogenase, putative'		69	4.76953	76	6.59892	72.5	5.68422	0.928741		41	3.28062	33	2.20827	37	2.74445	-0.121707	-1.05045		101	2.89767	41	3.07437	71	2.98602
AFUA_1G13240	#N/A	'adenosine deaminase, putative'		228	16.3132	235	21.1205	231.5	18.7168	0.9286		163	13.5001	169	11.7058	166	12.603	0.358026	-0.570573		346	10.275	121	9.3915	233.5	9.83323
AFUA_5G09130	#N/A	'polysaccharide deacetylase family protein'		109	9.4036	82	8.88616	95.5	9.14488	0.925603		32	3.19569	31	2.58905	31.5	2.89237	-0.73511	-1.66071		133	4.76233	52	4.8665	92.5	4.81442
AFUA_2G16860	#N/A	'MFS multidrug transporter, putative'		330	18.01	266	18.2353	298	18.1227	0.92543		71	4.48543	89	4.7022	80	4.59381	-1.0546	-1.98003		440	9.96672	154	9.11729	297	9.54201
AFUA_3G00580	#N/A	'conserved hypothetical protein'		45	3.26132	33	3.00419	39	3.13275	0.922603		18	1.51008	19	1.33305	18.5	1.42156	-0.21735	-1.13995		55	1.65441	21	1.65099	38	1.6527
AFUA_6G14050	#N/A	'FAD binding domain protein'		164	8.84816	131	8.87795	147.5	8.86305	0.922518		86	5.37098	108	5.64084	97	5.50591	0.235696	-0.686822		219	4.90403	76	4.44804	147.5	4.67603
AFUA_7G05570	#N/A	'hypothetical protein'		25	5.39197	24	6.50207	24.5	5.94702	0.921762		17	4.24427	17	3.54951	17	3.89689	0.311917	-0.609845		44	3.93877	10	2.33966	27	3.13922
AFUA_5G02330	#N/A	'mitogillin F'		64765	9967.2	58809	11368.7	61787	10667.9	0.921065		27125	4832.24	36496	5437.38	31810.5	5134.81	-0.133833	-1.0549		98063	6263.8	29974	5004.07	64018.5	5633.94
AFUA_5G03770	#N/A	'lipase, putative'		1123	93.8159	908	95.283	1015.5	94.5495	0.920451		488	47.1914	527	42.6205	507.5	44.906	-0.153711	-1.07416		1342	46.5318	589	53.3775	965.5	49.9546
AFUA_5G14120	#N/A	'toxin biosynthesis ketoreductase, putative'		9	0.885419	6	0.741464	7.5	0.813442	0.919252		3	0.341644	7	0.666678	5	0.504161	0.229097	-0.690155		8	0.326661	5	0.533608	6.5	0.430134
AFUA_7G08540	#N/A	'ankyrin repeat protein'		108	5.73714	77	5.13801	92.5	5.43757	0.919136		53	3.25907	68	3.49697	60.5	3.37802	0.23235	-0.686785		138	3.04264	47	2.70841	92.5	2.87553
AFUA_5G09950	#N/A	'conserved hypothetical protein'		516	32.5804	482	38.2285	499	35.4044	0.918844		171	12.4983	212	12.9585	191.5	12.7284	-0.557038	-1.47588		632	16.5625	305	20.8907	468.5	18.7266
AFUA_1G10260	#N/A	'conserved hypothetical protein'		718	88.3686	492	76.0626	605	82.2156	0.918595		140	19.9456	136	16.2041	138	18.0749	-1.26683	-2.18543		613	31.3137	417	55.6744	515	43.494
AFUA_5G14270	#N/A	'AMP-binding enzyme, putative'		562	28.8467	492	31.7218	527	30.2842	0.916985		285	16.9337	381	18.932	333	17.9328	0.161021	-0.755964		753	16.0419	288	16.0361	520.5	16.039
AFUA_2G01340	SecMet Gene	'hypothetical protein'		11	2.69658	23	7.0824	17	4.88949	0.916778		14	3.97278	7	1.66123	10.5	2.817	0.121255	-0.795522		30	3.0524	8	2.12743	19	2.58992
AFUA_2G15810	#N/A	'conserved hypothetical protein'		213	32.0652	221	41.7907	217	36.928	0.916671		161	28.0561	198	28.8557	179.5	28.4559	0.540684	-0.375987		289	18.0573	129	21.0664	209	19.5619
AFUA_4G14260	#N/A	'MFS monocarboxylate transporter, putative'		429	23.8334	311	21.7031	370	22.7682	0.914655		227	14.5982	235	12.6389	231	13.6186	0.173206	-0.74145		551	12.7052	190	11.4506	370.5	12.0779
AFUA_5G10060	#N/A	'cytochrome b5 reductase, putative'		10	0.613277	11	0.847388	10.5	0.730333	0.913999		6	0.425946	10	0.593702	8	0.509824	0.395444	-0.518555		20	0.509081	4	0.266111	12	0.387596
AFUA_3G14740	#N/A	'conserved hypothetical protein'		1034	61.6023	922	68.9985	978	65.3004	0.913115		408	28.1373	503	29.0105	455.5	28.5739	-0.279278	-1.19239		1166	28.832	627	40.5219	896.5	34.6769
AFUA_3G02470	#N/A	'amidase family protein'		59	2.54624	58	3.14418	58.5	2.84521	0.913098		15	0.749349	27	1.12803	21	0.938691	-0.686713	-1.59981		72	1.28967	37	1.73218	54.5	1.51093
AFUA_5G10360	#N/A	'actin-binding protein Fragmin, putative'		420	31.4029	343	32.2142	381.5	31.8085	0.911684		141	12.2035	246	17.806	193.5	15.0048	-0.172308	-1.08399		533	16.5405	213	17.2761	373	16.9083
AFUA_5G07730	#N/A	'conserved hypothetical protein'		109	10.4933	85	10.2787	97	10.386	0.908728		39	4.34606	58	5.40536	48.5	4.87571	-0.182224	-1.09095		141	5.63384	52	5.43043	96.5	5.53214
AFUA_7G00210	#N/A	'C6 transcription factor, putative'		110	4.96203	73	4.13639	91.5	4.54921	0.908387		37	1.93203	101	4.41062	69	3.17132	0.387856	-0.520531		123	2.30288	52	2.54458	87.5	2.42373
AFUA_1G01270	#N/A	'cytochrome P450 monooxygenase, putative'		18	0.928163	16	1.03635	17	0.982254	0.908255		11	0.656585	20	0.998374	15.5	0.82748	0.660882	-0.247373		28	0.599253	8	0.447494	18	0.523374										AFUA_3G01520	SecMet Gene
AFUA_7G00320	#N/A	'extracelular proline-glycine rich protein'		115	11.1306	134	16.2914	124.5	13.711	0.90732		54	6.05008	70	6.5589	62	6.30449	-0.213564	-1.12088		181	7.27111	70	7.34963	125.5	7.31037
AFUA_5G14840	#N/A	'hypothetical protein'		189	24.9009	150	24.8244	169.5	24.8627	0.905945		166	25.3168	120	15.3055	143	20.3111	0.614235	-0.29171		237	12.9599	95	13.5776	166	13.2688
AFUA_8G06990	#N/A	'ankyrin repeat protein'		55	2.23595	41	2.0937	48	2.16483	0.903422		31	1.45884	37	1.45617	34	1.4575	0.33267	-0.570752		64	1.07989	28	1.23482	46	1.15735
AFUA_7G00460	#N/A	'conserved hypothetical protein'		98	7.07955	81	7.35017	89.5	7.21486	0.902874		34	2.84318	58	4.0562	46	3.44969	-0.16163	-1.0645		145	4.34758	43	3.36972	94	3.85865
AFUA_7G07030	#N/A	'vegetative incompatibility WD repeat protein, putative'		18	1.42794	5	0.498243	11.5	0.963093	0.902495		2	0.18366	5	0.38399	3.5	0.283825	N/A	N/A		13	0.428038	7	0.602396	10	0.515217
AFUA_1G16270	#N/A	'xylitol dehydrogenase XdhB'		216	15.5914	173	15.6859	194.5	15.6386	0.902072		92	7.68713	131	9.15404	111.5	8.42058	0.00895182	-0.893121		279	8.35862	107	8.37837	193	8.3685
AFUA_8G06460	#N/A	'C6 transcription factor, putative'		345	11.6195	318	13.4532	331.5	12.5363	0.901437		191	7.4464	202	6.58612	196.5	7.01626	0.0640944	-0.837343		495	6.91947	178	6.50328	336.5	6.71137
AFUA_1G17680	#N/A	'MFS transporter, putative'		6	0.298577	5	0.312542	5.5	0.30556	0.901371		3	0.172812	5	0.240872	4	0.206842	N/A	N/A		8	0.165233	3	0.161947	5.5	0.16359
AFUA_4G03700	#N/A	'GMP synthase'		131	13.4481	94	12.1213	112.5	12.7847	0.897963		25	2.97082	40	3.97522	32.5	3.47302	-0.982195	-1.88016		160	6.81726	62	6.90442	111	6.86084
AFUA_3G09780	#N/A	'conserved hypothetical protein'		1056	231.09	1121	308.145	1088.5	269.618	0.89739		474	120.072	553	117.153	513.5	118.613	-0.287268	-1.18466		1640	148.957	592	140.535	1116	144.746
AFUA_6G04350	#N/A	'conserved hypothetical protein'		119	10.3259	99	10.7907	109	10.5583	0.897194		59	5.92623	50	4.20012	54.5	5.06318	-0.163066	-1.06026		158	5.69034	60	5.64778	109	5.66906
AFUA_5G12170	#N/A	'conserved hypothetical protein'		2010	74.3066	1526	70.8628	1768	72.5847	0.897146		853	36.5028	1092	39.081	972.5	37.7919	-0.0444422	-0.941589		2409	36.9631	1022	40.9853	1715.5	38.9742
AFUA_6G02845	#N/A	'ethanolamine utilization protein (EutQ), putative'		38	7.07356	32	7.48233	35	7.27794	0.896535		15	3.23215	11	1.98225	13	2.6072	-0.584494	-1.48103		62	4.79012	15	3.02894	38.5	3.90953
AFUA_1G01930	#N/A	'MFS multidrug transporter, putative'		95	5.19101	68	4.66734	81.5	4.92917	0.89627		44	2.78309	59	3.12098	51.5	2.95204	0.156634	-0.739636		129	2.92562	40	2.37101	84.5	2.64832										AFUA_3G03320	SecMet Gene
AFUA_5G12050	#N/A	'DNA ligase, putative'		2997	78.8789	2285	75.5428	2641	77.2109	0.893085		1438	43.8106	1660	42.2955	1549	43.053	0.0503958	-0.842689		3775	41.2374	1468	41.9127	2621.5	41.5751
AFUA_8G05800	#N/A	'C6 finger domain protein, putative'		274	16.0995	253	18.6731	263.5	17.3863	0.893072		115	7.82179	136	7.73593	125.5	7.77886	-0.267247	-1.16032		428	10.4377	130	8.28612	279	9.36193
AFUA_3G14140	#N/A	'metacaspase CasB'		1136	61.6232	1128	76.8612	1132	69.2422	0.892389		456	28.6336	485	25.4694	470.5	27.0515	-0.463553	-1.35594		1552	34.9428	674	39.6617	1113	37.3023
AFUA_5G00580	#N/A	'conserved hypothetical protein'		18	1.13413	20	1.5829	19	1.35852	0.892242		5	0.364676	5	0.304981	5	0.334829	-1.1283	-2.02054		22	0.575326	13	0.888547	17.5	0.731937
AFUA_2G08240	#N/A	'C6 transcription factor, putative'		341	13.0138	269	12.8954	305	12.9546	0.891578		184	8.12854	264	9.75358	224	8.94106	0.356636	-0.534943		406	6.43095	182	7.53469	294	6.98282
AFUA_3G13160	#N/A	'conserved hypothetical protein'		3261	153.266	2488	146.885	2874.5	150.076	0.890857		1759	95.699	1948	88.633	1853.5	92.166	0.187474	-0.703384		4056	79.1213	1623	82.7484	2839.5	80.9349
AFUA_3G14240	#N/A	'tRNA splicing protein (Spl1), putative'		5446	274.819	4181	265.022	4813.5	269.921	0.889863		2690	157.133	3084	150.659	2887	153.896	0.0792844	-0.810579		6819	142.82	2713	148.513	4766	145.667
AFUA_5G07880	#N/A	'a-pheromone receptor PreA'		411	24.7489	362	27.3814	386.5	26.0652	0.88952		178	12.4074	207	12.0669	192.5	12.2372	-0.201335	-1.09085		530	13.2462	228	14.8935	379	14.0698
AFUA_7G00860	#N/A	'lipoxygenase, putative'		14	0.547804	8	0.393206	11	0.470505	0.888666		1	0.0452943	1	0.0378799	1	0.0415871	N/A	N/A		13	0.211126	7	0.297126	10	0.254126
AFUA_7G05752	#N/A	'AAA family ATPase, putative'		1410	39.7077	1115	39.4424	1262.5	39.575	0.888616		536	17.473	753	20.5287	644.5	19.0008	-0.169911	-1.05853		1781	20.8171	718	21.9344	1249.5	21.3757
AFUA_3G05520	#N/A	'oxysterol binding protein (Orp8), putative'		932	95.4581	924	118.878	928	107.168	0.887928		485	57.5023	557	55.2286	521	56.3654	-0.0390652	-0.926993		1342	57.0493	529	58.7758	935.5	57.9125
AFUA_3G12040	#N/A	'conserved hypothetical protein'		67	5.01368	56	5.26384	61.5	5.13876	0.887566		39	3.37826	37	2.68037	38	3.02932	0.125137	-0.762429		90	2.79528	34	2.75998	62	2.77763
AFUA_3G00530	#N/A	'ATP/GTP-binding protein, putative'		39	5.72697	48	8.85388	43.5	7.29043	0.887242		28	4.75953	27	3.83827	27.5	4.2989	0.125206	-0.762036		64	3.90068	25	3.98241	44.5	3.94154
AFUA_3G08070	#N/A	'GMC oxidoreductase, putative'		309	14.6689	245	14.6096	277	14.6393	0.887195		137	7.52846	159	7.30715	148	7.4178	-0.0935829	-0.980778		380	7.48727	162	8.34258	271	7.91492
AFUA_8G06390	#N/A	'hypothetical protein'		28	2.71006	13	1.58051	20.5	2.14529	0.887093		12	1.34446	16	1.49918	14	1.42182	0.293661	-0.593432		29	1.16498	11	1.15494	20	1.15996
AFUA_2G00967	#N/A	'Cupin domain protein'		3146	477.609	2818	537.387	2982	507.498	0.886294		1298	228.105	1939	284.973	1618.5	256.539	-0.0979324	-0.984226		4721	297.473	1528	251.642	3124.5	274.558
AFUA_7G01230	#N/A	'DnaJ domain protein'		4163	223.795	4009	270.716	4086	247.256	0.886285		2272	141.384	2813	146.395	2542.5	143.889	0.105242	-0.781044		5979	133.406	2300	134.128	4139.5	133.767
AFUA_1G12420	#N/A	'hypothetical protein'		13	1.68798	9	1.46791	11	1.57794	0.886248		4	0.601214	3	0.377099	3.5	0.489157	N/A	N/A		16	0.86227	6	0.845123	11	0.853697
AFUA_3G01790	#N/A	'isoflavone reductase family protein'		1694	158.323	1645	193.121	1669.5	175.722	0.885956		746	80.7077	966	87.4014	856	84.0546	-0.177938	-1.06389		2336	90.6156	982	99.5605	1659	95.0881
AFUA_1G14880	#N/A	'N-acylethanolamine amidohydrolase, putative'		182	8.2223	142	8.05829	162	8.1403	0.884135		117	6.11863	112	4.89837	114.5	5.5085	0.320712	-0.563422		196	3.67518	105	5.14585	150.5	4.41051
AFUA_1G16040	#N/A	'ferric-chelate reductase, putative'		309	15.2499	289	17.9159	299	16.5829	0.883561		144	8.22652	152	7.2621	148	7.74431	-0.214924	-1.09848		415	8.50072	177	9.47603	296	8.98837
AFUA_4G00670	#N/A	'nucleoside-diphosphate-sugar epimerases, putative'		239	26.5392	210	29.2915	224.5	27.9154	0.883143		129	16.5816	137	14.7273	133	15.6544	0.0486542	-0.834489		351	16.177	117	14.0936	234	15.1353
AFUA_3G01080	#N/A	'conserved hypothetical protein'		954	40.4514	807	42.9825	880.5	41.717	0.883098		362	17.7681	474	19.457	418	18.6125	-0.281262	-1.16436		1248	21.9634	506	23.2746	877	22.619
AFUA_5G07320	#N/A	'poly(ADP)-ribose polymerase PARP, putative'		229	8.89456	199	9.70901	214	9.30179	0.882516		144	6.47438	187	7.03141	165.5	6.75289	0.420514	-0.462003		328	5.28766	114	4.8033	221	5.04548
AFUA_3G01950	#N/A	'zinc-containing alcohol dehydrogenase, putative'		74	5.56069	79	7.45687	76.5	6.50878	0.881997		49	4.26225	45	3.27356	47	3.76791	0.0933738	-0.788623		135	4.21047	35	2.85306	85	3.53177
AFUA_8G06210	#N/A	'metalloreductase transmembrane component, putative'		161	7.98084	153	9.52679	157	8.75381	0.879055		63	3.61501	66	3.16722	64.5	3.39111	-0.489098	-1.36815		217	4.4646	94	5.05471	155.5	4.75966
AFUA_7G06240	#N/A	'hypothetical protein'		34	2.29021	37	3.13063	35.5	2.71042	0.878974		16	1.24756	16	1.04335	16	1.14546	-0.363621	-1.2426		61	1.7054	17	1.2422	39	1.4738
AFUA_5G09050	#N/A	'conserved hypothetical protein'		90	4.99383	89	6.20317	89.5	5.5985	0.878142		45	2.89035	48	2.57836	46.5	2.73435	-0.155699	-1.03384		126	2.90176	53	3.19016	89.5	3.04596
AFUA_4G01020	#N/A	'sensor histidine kinase/response regulator, putative'		367	7.67377	306	8.03705	336.5	7.85541	0.877784		156	3.77584	189	3.82574	172.5	3.80079	-0.169603	-1.04739		452	3.92267	204	4.6272	328	4.27494
AFUA_1G16350	#N/A	'hypothetical protein'		622	72.8556	575	84.6005	598.5	78.728	0.876784		255	34.5747	329	37.3061	292	35.9404	-0.254487	-1.13127		883	42.9273	337	42.8201	610	42.8737
AFUA_8G06470	#N/A	'N,N-dimethylglycine oxidase, putative'		280	9.87511	236	10.4551	258	10.1651	0.87614		92	3.75594	137	4.67752	114.5	4.21673	-0.39329	-1.26943		396	5.79668	138	5.2797	267	5.53819
AFUA_7G06070	#N/A	'hypothetical protein'		26	7.24467	24	8.40019	25	7.82243	0.875208		19	6.12837	14	3.77646	16.5	4.95242	0.215724	-0.659485		45	5.20425	11	3.32494	28	4.2646
AFUA_4G10280	#N/A	'phosphotransmitter protein Ypd1, putative'		8193	1163.13	7676	1368.84	7934.5	1265.98	0.874402		4412	725.046	5792	796.02	5102	760.533	0.139228	-0.735173		11924	702.597	4406	678.538	8165	690.568
AFUA_5G13640	#N/A	'thioredoxin, putative'		1220	57.16	1393	81.9816	1306.5	69.5708	0.874206		650	35.2527	837	37.9638	743.5	36.6082	-0.0521081	-0.926314		1878	36.5198	775	39.3894	1326.5	37.9546
AFUA_3G10040	#N/A	'cyclin-like protein (Clg1), putative'		36	2.26191	20	1.57847	28	1.92019	0.873803		32	2.32739	31	1.88558	31.5	2.10649	1.00739	0.133591		49	1.27782	12	0.8179	30.5	1.04786
AFUA_6G09910	#N/A	'glutaminase, putative'		424	17.1749	276	14.0433	350	15.6091	0.873261		137	6.42383	200	7.84276	168.5	7.1333	-0.256484	-1.12974		538	9.04503	182	7.99732	360	8.52118
AFUA_8G01222	#N/A	'NRPS-like enzyme, putative'		43	1.14926	46	1.54433	44.5	1.3468	0.873142		24	0.742518	20	0.517477	22	0.629998	-0.22297	-1.09611		62	0.687768	27	0.782815	44.5	0.735292
AFUA_2G03690	#N/A	'conserved hypothetical protein'		128	12.4291	117	14.2708	122.5	13.3499	0.872725		47	5.28291	61	5.73417	54	5.50854	-0.404366	-1.27709		171	6.89169	73	7.68949	122	7.29059
AFUA_8G04390	#N/A	'conserved hypothetical protein'		637	58.2008	536	61.5159	586.5	59.8583	0.872628		318	33.6328	349	30.8693	333.5	32.251	-0.0195787	-0.892207		927	35.1536	305	30.2298	616	32.6917
AFUA_4G01000	#N/A	'MFS transporter, putative'		130	7.4198	105	7.52784	117.5	7.47382	0.871214		41	2.70881	39	2.15489	40	2.43185	-0.748578	-1.61979		162	3.83764	70	4.33403	116	4.08584
AFUA_4G10090	#N/A	'GABA permease, putative'		709	33.1492	517	30.3633	613	31.7562	0.870975		293	15.8577	287	12.9903	290	14.424	-0.267593	-1.13857		880	17.0769	348	17.6503	614	17.3636
AFUA_4G10560	#N/A	'conserved hypothetical protein'		836	121.964	638	116.917	737	119.441	0.86989		216	36.4776	255	36.0145	235.5	36.2461	-0.85051	-1.7204		1027	62.1866	433	68.5267	730	65.3566
AFUA_1G06120	#N/A	'RING finger protein'		5	0.316147	8	0.635392	6.5	0.475769	0.869832		2	0.146384	3	0.183633	2.5	0.165009	N/A	N/A		12	0.31492	3	0.205772	7.5	0.260346
AFUA_3G08920	#N/A	'hypothetical protein'		1515	41.4546	1108	38.0831	1311.5	39.7688	0.869388		757	23.9774	933	24.7146	845	24.346	0.161433	-0.707955		1889	21.4532	744	22.084	1316.5	21.7686
AFUA_6G03910	#N/A	'integral membrane protein, Mpv17/PMP22 family, putative'		386	44.4581	318	46.007	352	45.2325	0.869364		200	26.6649	155	17.2825	177.5	21.9737	-0.172219	-1.04158		521	24.9059	197	24.6136	359	24.7598
AFUA_5G06915	#N/A	'conserved hypothetical protein'		37	1.88407	24	1.53511	30.5	1.70959	0.868807		16	0.943108	17	0.838022	16.5	0.890565	-0.0720499	-0.940857		52	1.099	14	0.773337	33	0.93617
AFUA_7G02540	#N/A	'Ras family GTPase (Rab4b), putative'		1093	78.0785	915	82.1042	1004	80.0914	0.868802		470	38.8647	579	40.0407	524.5	39.4527	-0.152721	-1.02152		1602	47.4979	519	40.2184	1060.5	43.8581
AFUA_2G15130	#N/A	'ABC multidrug transporter, putative'		2879	54.3355	2211	52.4159	2545	53.3757	0.868787		1115	24.3592	1588	29.0138	1351.5	26.6865	-0.131287	-1.00007		3558	27.8707	1494	30.5871	2526	29.2289
AFUA_5G07950	#N/A	'serine/threonine protein kinase, putative'		181	7.20806	184	9.20429	182.5	8.20618	0.868426		100	4.60984	103	3.9709	101.5	4.29037	-0.0671822	-0.935608		259	4.28095	109	4.70882	184	4.49489
AFUA_6G06650	#N/A	'tyrosine/serine protein phosphatase, putative'		214	24.4283	196	28.1039	205	26.2661	0.867913		94	12.4209	92	10.1667	93	11.2938	-0.349762	-1.21767		273	12.9343	128	15.8502	200.5	14.3922
AFUA_5G00820	#N/A	'hypothetical protein'		12	0.561643	7	0.411538	9.5	0.48659	0.867687		7	0.379248	4	0.181239	5.5	0.280243	0.0716585	-0.796028		17	0.330239	4	0.203088	10.5	0.266664
AFUA_3G01780	#N/A	'alcohol dehydrogenase, putative'		39	2.87053	25	2.31137	32	2.59095	0.866346		5	0.426004	14	0.997555	9.5	0.71178	-0.997633	-1.86398		46	1.40526	18	1.4372	32	1.42123
AFUA_8G02350	#N/A	'polyketide synthase, putative'		117	1.88567	85	1.7208	101	1.80324	0.866285		47	0.876847	63	0.982951	55	0.929899	-0.0891582	-0.955443		152	1.01677	55	0.961587	103.5	0.98918
AFUA_4G04530	#N/A	'short chain dehydrogenase/reductase (Ayr1), putative'		341	24.8945	385	35.3055	363	30.1	0.866065		194	16.3945	196	13.8521	195	15.1233	-0.126927	-0.992991		549	16.635	207	16.3933	378	16.5141
AFUA_2G11420	#N/A	'MFS transporter, putative'		132	6.77151	88	5.67057	110	6.22104	0.865103		60	3.56294	90	4.46957	75	4.01625	0.233798	-0.631305		164	3.49185	60	3.33894	112	3.41539
AFUA_4G03310	#N/A	'C6 finger domain protein, putative'		187	11.8825	170	13.569	178.5	12.7258	0.864663		112	8.23817	112	6.88963	112	7.5639	0.114113	-0.750549		266	7.01534	101	6.96199	183.5	6.98867
AFUA_6G02790	#N/A	'conserved hypothetical protein'		570	35.8387	421	33.25	495.5	34.5444	0.864176		265	19.2872	275	16.7387	270	18.0129	-0.0752402	-0.939416		801	20.9031	250	17.0515	525.5	18.9773
AFUA_1G15420	#N/A	'LysM domain protein'		37	2.90694	31	3.05935	34	2.98315	0.862094		13	1.18229	26	1.97752	19.5	1.5799	-0.0549049	-0.916999		51	1.66305	19	1.61933	35	1.64119
AFUA_3G03270	#N/A	'isochorismatase family hydrolase, putative'		75	7.80648	55	7.191	65	7.49874	0.861322		26	3.13266	31	3.12368	28.5	3.12817	-0.400006	-1.26133		97	4.1905	36	4.06483	66.5	4.12766
AFUA_1G01920	#N/A	'plasma membrane protein Pth11-like, putative'		599	37.6093	502	39.5918	550.5	38.6006	0.859659		408	29.6535	355	21.5779	381.5	25.6157	0.268063	-0.591596		872	22.7241	291	19.8202	581.5	21.2721										AFUA_3G03330	SecMet Gene
AFUA_5G07200	#N/A	'conserved hypothetical protein'		915	56	684	52.5843	799.5	54.2922	0.858753		407	28.8342	460	27.2544	433.5	28.0443	-0.0942834	-0.953037		1100	27.9422	481	31.9343	790.5	29.9383
AFUA_5G14850	#N/A	'conserved hypothetical protein'		458	51.1106	314	44.0157	386	47.5631	0.858136		373	48.1837	366	39.5401	369.5	43.8619	0.741261	-0.116875		558	25.8452	220	26.6326	389	26.2389
AFUA_4G13872	#N/A	'conserved hypothetical protein'		107	3.9249	99	4.56155	103	4.24323	0.858066		61	2.59013	47	1.66899	54	2.12956	-0.136541	-0.994607		169	2.57295	53	2.10895	111	2.34095
AFUA_1G02710	#N/A	'conserved hypothetical protein'		911	51.9957	778	55.7777	844.5	53.8867	0.85568		586	38.7162	615	33.9809	600.5	36.3485	0.287649	-0.568031		1236	29.2798	489	30.2763	862.5	29.778										AFUA_4G14460	SecMet Gene
AFUA_8G02050	#N/A	'conserved hypothetical protein'		1305	64.2986	1313	81.2622	1309	72.7804	0.854375		887	50.5896	860	41.0205	873.5	45.805	0.186331	-0.668044		1914	39.1411	774	41.3693	1344	40.2552
AFUA_5G08860	#N/A	'hypothetical protein'		472	59.2294	352	55.4843	412	57.3569	0.854156		273	39.6555	261	31.7064	267	35.681	0.169345	-0.684811		565	29.4269	250	34.0315	407.5	31.7292
AFUA_3G11840	#N/A	'NAD binding Rossmann fold oxidoreductase, putative'		354	18.3806	337	21.9796	345.5	20.1801	0.85267		150	9.01561	175	8.79644	162.5	8.90602	-0.327412	-1.18008		483	10.4089	212	11.941	347.5	11.1749
AFUA_4G05870	#N/A	'oxidoreductase, short-chain dehydrogenase/reductase family'		602	47.2141	538	53.0017	570	50.1079	0.852373		251	22.7874	307	23.3091	279	23.0482	-0.268008	-1.12038		827	26.9204	336	28.5864	581.5	27.7534
AFUA_2G01580	#N/A	'FAD monooxygenase, putative'		303	12.1528	232	11.6884	267.5	11.9206	0.851319		122	5.66423	147	5.70774	134.5	5.68599	-0.216659	-1.06798		407	6.77532	148	6.43936	277.5	6.60734
AFUA_3G01150	#N/A	'GPI anchored cell wall protein, putative'		4678	647.719	4507	783.874	4592.5	715.796	0.84921		2317	371.363	2357	315.935	2337	343.649	-0.209405	-1.05861		6839	393.024	2674	401.637	4756.5	397.33
AFUA_6G07230	#N/A	'C6 transcription factor, putative'		261	10.1595	201	9.82786	231	9.99366	0.848453		110	4.95643	134	5.04948	122	5.00295	-0.14978	-0.998233		363	5.86459	124	5.23598	243.5	5.55028
AFUA_5G01120	#N/A	'conserved hypothetical protein'		94	7.91917	73	7.72515	83.5	7.82216	0.848084		41	3.99836	58	4.73033	49.5	4.36434	0.00628122	-0.841803		144	5.03517	40	3.65559	92	4.34538
AFUA_6G10530	#N/A	'transcriptional elongation regulator Elc1/Elongin C, putative'		246	57.3292	254	74.3544	250	65.8418	0.847349		164	44.2416	138	31.1337	151	37.6876	0.0424367	-0.804912		396	38.3033	138	34.8871	267	36.5952
AFUA_5G14700	#N/A	'conserved hypothetical protein'		7	3.23741	8	4.64753	7.5	3.94247	0.846709		6	3.21216	7	3.13407	6.5	3.17311	0.53351	-0.3132		15	2.87933	3	1.5051	9	2.19222
AFUA_5G03110	#N/A	'conserved hypothetical protein'		257	18.9316	274	25.3535	265.5	22.1425	0.846551		126	10.7441	150	10.6969	138	10.7205	-0.199898	-1.04645		403	12.3214	154	12.3061	278.5	12.3137
AFUA_3G07740	#N/A	'conserved hypothetical protein'		214	30.3327	184	32.7603	199	31.5465	0.846337		116	19.0328	115	15.78	115.5	17.4064	-0.0115275	-0.857865		309	18.1784	110	16.9136	209.5	17.546
AFUA_1G05380	#N/A	'conserved hypothetical protein'		1773	201.62	1728	246.831	1750.5	224.226	0.845366		930	122.42	1237	136.177	1083.5	129.299	0.0511244	-0.794241		2638	124.509	1014	125.086	1826	124.797
AFUA_5G10640	#N/A	'tyrosyl-tRNA synthetase'		2724	161.857	2469	184.28	2596.5	173.068	0.845359		1266	87.0771	1654	95.1418	1460	91.1094	-0.0803105	-0.92567		3886	95.8357	1502	96.8144	2694	96.3251
AFUA_1G00670	#N/A	'hypothetical protein'		86	35.7228	85	44.3505	85.5	40.0367	0.844349		73	35.1008	57	22.921	65	29.0109	0.37962	-0.464729		128	22.0677	50	22.5301	89	22.2989										AFUA_2G01330	SecMet Gene
AFUA_3G03230	#N/A	'bZIP transcription factor, putative'		212	12.4647	215	15.8788	213.5	14.1718	0.84411		109	7.41856	114	6.48878	111.5	6.95367	-0.183063	-1.02717		302	7.36977	132	8.41911	217	7.89444
AFUA_6G09430	#N/A	'hypothetical protein'		388	30.1405	298	29.0782	343	29.6094	0.84393		220	19.7828	277	20.831	248.5	20.3069	0.299847	-0.544084		511	16.4756	196	16.5166	353.5	16.4961
AFUA_8G06440	#N/A	'fructosyl amino acid oxidase, putative'		1447	91.6867	1232	98.0576	1339.5	94.8722	0.843491		573	42.028	806	49.4407	689.5	45.7343	-0.209217	-1.05271		2024	53.2291	764	52.5142	1394	52.8716
AFUA_5G08250	#N/A	'hypothetical protein'		597	30.8906	503	32.6928	550	31.7917	0.842628		234	14.0157	267	13.3744	250.5	13.695	-0.372369	-1.215		778	16.7083	334	18.7475	556	17.7279
AFUA_3G14860	#N/A	'conserved hypothetical protein'		24	3.21874	14	2.3585	19	2.78862	0.841649		8	1.24197	19	2.46684	13.5	1.8544	0.253051	-0.588597		35	1.94824	8	1.16389	21.5	1.55607
AFUA_2G15270	#N/A	'conserved hypothetical protein'		7	0.993761	9	1.60494	8	1.29935	0.841432		6	0.98601	8	1.09948	7	1.04274	0.524024	-0.317408		22	1.2963	1	0.154003	11.5	0.725154
AFUA_1G02860	#N/A	'C2H2 transcription factor, putative'		52	5.65523	57	7.78672	54.5	6.72098	0.840956		25	3.14727	27	2.84264	26	2.99495	-0.325181	-1.16614		80	3.61108	33	3.8932	56.5	3.75214										AFUA_4G14600	SecMet Gene
AFUA_6G13400	#N/A	'arsenate reductase (Arc2), putative'		510	71.164	583	102.186	546.5	86.675	0.84087		317	51.203	366	49.4405	341.5	50.3218	0.0564366	-0.784434		806	46.6794	331	50.103	568.5	48.3912
AFUA_4G14040	#N/A	'Hsp70 family protein'		4625	171.403	3534	164.515	4079.5	167.959	0.840346		2562	109.909	2886	103.541	2724	106.725	0.186135	-0.65421		6042	92.9368	2355	94.6767	4198.5	93.8067
AFUA_7G06520	#N/A	'CAIB/BAIF family enzyme'		55	3.87951	38	3.3669	46.5	3.6232	0.840259		28	2.28622	41	2.79969	34.5	2.54295	0.329498	-0.510761		52	1.52236	33	2.52507	42.5	2.02372
AFUA_4G00940	#N/A	'oxidoreductase, short chain dehydrogenase/reductase family, putative'		254	27.4242	285	38.6525	269.5	33.0384	0.839838		116	14.4979	164	17.1418	140	15.8198	-0.222571	-1.06241		437	19.5831	148	17.3344	292.5	18.4587
AFUA_4G10150	#N/A	'alpha-glucosidase AgdA, putative'		532	15.0718	488	17.3662	510	16.219	0.839024		498	16.3316	631	17.3059	564.5	16.8187	0.891409	0.0523842		745	8.76011	305	9.37343	525	9.06677
AFUA_7G04850	#N/A	'aldo-keto reductase, putative'		42	2.96253	31	2.74668	36.5	2.85461	0.838635		30	2.44952	28	1.91198	29	2.18075	0.450168	-0.388467		62	1.81512	18	1.37731	40	1.59622
AFUA_6G05270	#N/A	'conserved hypothetical protein'		1195	159.078	940	157.182	1067.5	158.13	0.838528		383	59.0182	490	63.1464	436.5	61.0823	-0.533753	-1.37228		1638	90.5015	598	86.3551	1118	88.4283
AFUA_7G07120	#N/A	'metalloreductase, putative'		130	7.07762	99	6.77036	114.5	6.92399	0.83805		44	2.77296	64	3.37315	54	3.07305	-0.333882	-1.17193		186	4.20298	60	3.54357	123	3.87327
AFUA_3G02870	#N/A	'NUDIX domain, putative'		809	135.168	773	162.233	791	148.701	0.836476		308	59.5695	340	54.9942	324	57.2819	-0.539785	-1.37626		1317	91.3299	415	75.2178	866	83.2739
AFUA_1G16110	#N/A	'arsenic methyltransferase Cyt19, putative'		157	14.3446	117	13.4279	137	13.8863	0.836372		64	6.76886	63	5.57239	63.5	6.17063	-0.333798	-1.17017		188	7.12932	85	8.4247	136.5	7.77701
AFUA_8G06930	#N/A	'C6 transcription factor, pseudogene'		203	7.25355	153	6.86718	178	7.06037	0.835629		126	5.2116	133	4.60063	129.5	4.90612	0.310467	-0.525161		280	4.15253	97	3.75986	188.5	3.9562
AFUA_m0400	#N/A	'hypothetical protein'		174	20.0923	102	14.7949	138	17.4436	0.835137		117	15.6391	105	11.7376	111	13.6884	0.48539	-0.349747		212	10.1605	75	9.39479	143.5	9.77766
AFUA_7G00480	#N/A	'ABC multidrug transporter, putative'		1072	22.368	839	21.9901	955.5	22.1791	0.83374		432	10.4343	590	11.9178	511	11.176	-0.155049	-0.988789		1337	11.5788	588	13.3093	962.5	12.4441
AFUA_7G02550	#N/A	'xylitol dehydrogenase'		715	50.5927	702	62.3953	708.5	56.494	0.833128		401	32.8452	461	31.5787	431	32.212	0.022628	-0.8105		1067	31.3362	418	32.0851	742.5	31.7107
AFUA_5G00770	#N/A	'integral membrane protein, putative'		1440	316.668	1317	363.797	1378.5	340.232	0.831955		727	185.064	750	159.666	738.5	172.365	-0.149098	-0.981052		2207	201.439	758	180.824	1482.5	191.132
AFUA_2G17810	#N/A	'RTA1 domain protein, putative'		1254	91.4731	1206	110.503	1230	100.988	0.831119		760	64.1735	853	60.2361	806.5	62.2048	0.132028	-0.699091		1902	57.5847	707	55.945	1304.5	56.7648
AFUA_4G01080	#N/A	'MFS multidrug transporter, putative'		15	0.704258	14	0.82566	14.5	0.764959	0.830916		4	0.217394	7	0.318163	5.5	0.267778	-0.683427	-1.51434		18	0.350763	10	0.509315	14	0.430039
AFUA_7G01540	#N/A	'endo-1,4-beta-glucanase'		30	2.19908	22	2.0257	26	2.11239	0.828329		13	1.10309	17	1.20637	15	1.15473	-0.042995	-0.871324		39	1.18655	15	1.19277	27	1.18966
AFUA_7G01440	#N/A	'conserved hypothetical protein'		31	1.82987	24	1.77951	27.5	1.80469	0.828208		15	1.02493	18	1.02859	16.5	1.02676	0.0145559	-0.813652		49	1.20048	13	0.832428	31	1.01645
AFUA_8G02020	#N/A	'glycosyltransferase, putative'		24	0.930972	16	0.779611	20	0.855292	0.827128		5	0.224513	3	0.112657	4	0.168585	N/A	N/A		5	0.0805	21	0.883671	13	0.482085
AFUA_6G10840	#N/A	'conserved hypothetical protein'		3435	390.617	2771	395.816	3103	393.216	0.826392		1608	211.669	1732	190.671	1670	201.17	-0.14052	-0.966912		4807	226.881	1756	216.618	3281.5	221.75
AFUA_7G05140	#N/A	'class III chitinase, putative'		230	13.2368	144	10.41	187	11.8234	0.825105		28	1.86535	32	1.78286	30	1.8241	-1.87128	-2.69639		219	5.23118	130	8.11604	174.5	6.67361
AFUA_5G05580	#N/A	'conserved hypothetical protein'		756	42.1044	607	42.4646	681.5	42.2845	0.823927		282	18.1803	366	19.7332	324	18.9568	-0.33349	-1.15742		1050	24.2714	389	23.5018	719.5	23.8866
AFUA_5G00670	#N/A	'beta-galactosidase, putative'		10	0.506334	4	0.254408	7	0.380371	0.823538		4	0.234446	3	0.147052	3.5	0.190749	N/A	N/A		10	0.210154	4	0.219707	7	0.21493
AFUA_2G02660	#N/A	'DNA topoisomerase III, putative'		163	6.33655	98	4.78546	130.5	5.56101	0.823456		90	4.04999	93	3.49993	91.5	3.77496	0.264571	-0.558884		136	2.19434	97	4.09056	116.5	3.14245
AFUA_1G00150	#N/A	'IBR finger domain protein'		1188	67.6334	891	63.717	1039.5	65.6752	0.823086		484	31.896	598	32.9578	541	32.4269	-0.195072	-1.01816		1715	40.5237	546	33.7197	1130.5	37.1217										AFUA_1G00970	SecMet Gene
AFUA_3G09150	#N/A	'oxidoreductase, short chain dehydrogenase/reductase family protein, putative'		189	21.1177	176	24.7019	182.5	22.9098	0.823042		107	13.8393	113	12.2229	110	13.0311	0.00903833	-0.814004		237	10.9909	123	14.9086	180	12.9498
AFUA_7G01340	#N/A	'RPEL repeat protein'		531	77.3419	511	93.4919	521	85.4169	0.8228		351	59.1798	285	40.1862	318	49.683	0.0410303	-0.781769		756	45.7028	322	50.8771	539	48.2899
AFUA_6G12940	#N/A	'metallo-beta-lactamase domain protein, putative'		974	78.9428	941	95.8023	957.5	87.3725	0.822364		457	42.8762	519	40.7223	488	41.7992	-0.241339	-1.0637		1555	52.31	529	46.5109	1042	49.4104
AFUA_4G00620	#N/A	'cell wall glycosyl hydrolase Dfg5, putative'		116	7.37619	75	5.99057	95.5	6.68338	0.822278		27	1.98739	25	1.53895	26	1.76317	-1.10013	-1.9224		127	3.3518	61	4.20775	94	3.77977
AFUA_2G01300	#N/A	'conserved hypothetical protein'		432	63.9606	428	79.5985	430	71.7795	0.821711		176	30.1639	216	30.9595	196	30.5617	-0.410137	-1.23185		684	42.0325	244	39.189	464	40.6107
AFUA_6G08840	#N/A	'beta-mannosidase'		478	14.0891	429	15.8835	453.5	14.9863	0.821317		215	7.33569	285	8.13229	250	7.73399	-0.133044	-0.954361		673	8.23326	273	8.72901	473	8.48114
AFUA_1G02000	#N/A	'DNA mismatch repair protein Msh4, putative'		342	10.7441	242	9.54973	292	10.1469	0.820734		100	3.63655	168	5.10933	134	4.37294	-0.393631	-1.21436		429	5.59372	173	5.89569	301	5.74471										AFUA_3G12770	SecMet Gene
AFUA_5G13290	#N/A	'MFS transporter'		109	5.66285	92	6.00384	100.5	5.83335	0.8202		40	2.40555	58	2.91708	49	2.66132	-0.311984	-1.13218		147	3.16976	61	3.43783	104	3.3038
AFUA_5G14810	#N/A	'pyruvate decarboxylase, putative'		251	13.3573	160	10.6954	205.5	12.0263	0.818834		191	11.7658	236	12.1581	213.5	11.962	0.811096	-0.00773755		322	7.11213	113	6.52331	217.5	6.81772
AFUA_3G07520	#N/A	'exo-beta-1,3-glucanase, putative'		844	28.057	607	25.3466	725.5	26.7018	0.818717		281	10.8131	398	12.8083	339.5	11.8107	-0.358121	-1.17684		1047	14.4459	439	15.831	743	15.1385
AFUA_1G13530	#N/A	'conserved hypothetical protein'		443	78.3965	465	103.366	454	90.8814	0.818		297	60.8409	346	59.2763	321.5	60.0586	0.220386	-0.597614		698	51.2683	270	51.8326	484	51.5504
AFUA_6G09300	#N/A	'C2H2 finger domain protein, putative'		1680	56.4757	1470	62.073	1575	59.2744	0.81627		1048	40.7812	1325	43.1201	1186.5	41.9507	0.317556	-0.498715		2473	34.5046	900	32.8202	1686.5	33.6624
AFUA_4G03350	#N/A	'exo-beta-1,3-glucanase, putative'		430	16.1425	310	14.6183	370	15.3804	0.816201		175	7.6048	231	8.39512	203	7.99996	-0.126831	-0.943032		541	8.42948	222	9.0407	381.5	8.73509
AFUA_7G08620	#N/A	'hypothetical protein'		1083	78.0477	1014	91.7915	1048.5	84.9196	0.816118		604	50.3866	689	48.0687	646.5	49.2277	0.029489	-0.786629		1730	51.7462	572	44.7171	1151	48.2316
AFUA_4G00490	#N/A	'conserved hypothetical protein'		73	2.58474	41	1.82352	57	2.20413	0.815799		70	2.86905	102	3.49628	86	3.18267	1.34582	0.530025		92	1.35202	30	1.15229	61	1.25215
AFUA_8G02090	#N/A	'nucleotide-sugar transporter, putative'		7039	507.682	7109	644.054	7074	575.868	0.815735		3485	290.958	4561	318.458	4023	304.708	-0.102576	-0.918311		10737	321.414	4255	332.909	7496	327.161
AFUA_7G06540	#N/A	'threonine aldolase, putative'		76	6.29631	61	6.34797	68.5	6.32214	0.815588		73	7.0007	52	4.17049	62.5	5.5856	0.636887	-0.178702		107	3.67923	39	3.50496	73	3.59209
AFUA_7G08530	#N/A	'conserved hypothetical protein'		1776	97.819	1542	106.683	1659	102.251	0.815203		698	44.5022	888	47.3483	793	45.9253	-0.339554	-1.15476		2643	60.4196	934	55.8049	1788.5	58.1123
AFUA_1G16360	#N/A	'hypothetical protein'		45	15.8334	37	16.3529	41	16.0931	0.815045		25	10.1823	27	9.19679	26	9.68956	0.0831014	-0.731944		73	10.6607	20	7.63373	46.5	9.1472
AFUA_3G01600	#N/A	'salicylate hydroxylase, putative'		958	56.848	831	61.9417	894.5	59.3948	0.814609		504	34.6199	425	24.4146	464.5	29.5173	-0.194169	-1.00878		1391	34.2592	517	33.2802	954	33.7697
AFUA_3G08850	#N/A	'FAD dependent sulfhydryl oxidase Erv1, putative'		731	91.4744	881	138.481	806	114.978	0.814028		354	51.278	518	62.7514	436	57.0147	-0.197921	-1.01195		1303	67.6748	465	63.122	884	65.3984
AFUA_1G07555	#N/A	'ubiquitin-specific protease, putative'		86	6.62898	77	7.45541	81.5	7.04219	0.813741		32	2.85525	43	3.20869	37.5	3.03197	-0.402028	-1.21577		125	3.99907	48	4.01361	86.5	4.00634
AFUA_8G01440	#N/A	'C6 finger domain protein, putative'		27	1.93646	19	1.71171	23	1.82408	0.813161		15	1.24532	20	1.38863	17.5	1.31697	0.343217	-0.469945		41	1.22047	11	0.85582	26	1.03815
AFUA_5G08780	#N/A	'cell wall glucanase, putative'		1396	58.6938	1097	57.9357	1246.5	58.3147	0.812956		701	34.117	898	36.5506	799.5	35.3338	0.090145	-0.722811		1980	34.5519	698	31.8352	1339	33.1936
AFUA_4G14735	#N/A	'serine/threonine protein kinase, putative'		49	6.04732	44	6.82106	46.5	6.43419	0.811798		20	2.85722	19	2.27003	19.5	2.56362	-0.515776	-1.32757		83	4.25153	23	3.07922	53	3.66537
AFUA_7G06260	#N/A	'zinc-containing alcohol dehydrogenase, putative'		308	26.9342	194	21.3102	251	24.1222	0.810471		112	11.3375	132	11.1748	122	11.2562	-0.289179	-1.09965		392	14.2279	140	13.2809	266	13.7544
AFUA_2G00230	#N/A	'Amid-like NADH oxidoreductase, putative'		47	2.79825	37	2.76708	42	2.78266	0.809552		12	0.827019	23	1.32564	17.5	1.07633	-0.560792	-1.37034		71	1.75447	22	1.42088	46.5	1.58767
AFUA_6G11030	#N/A	'RNA binding protein MSSP-2, putative'		18	0.761794	12	0.637939	15	0.699867	0.807731		16	0.783847	7	0.286797	11.5	0.535322	0.421058	-0.386673		22	0.386446	9	0.413194	15.5	0.39982
AFUA_1G11910	#N/A	'conserved histidine-rich protein'		428	48.6091	381	54.354	404.5	51.4816	0.807484		165	21.6922	213	23.4188	189	22.5555	-0.383091	-1.19058		626	29.5086	238	29.3222	432	29.4154
AFUA_6G14060	#N/A	'conserved hypothetical protein'		1190	105.192	1032	114.59	1111	109.891	0.807221		660	67.5344	741	63.411	700.5	65.4727	0.0601137	-0.747108		1620	59.4361	690	66.1653	1155	62.8007
AFUA_3G12150	#N/A	'flavin containing amine oxidase, putative'		635	34.9747	605	41.857	620	38.4158	0.807072		381	24.2913	405	21.5947	393	22.943	0.0634248	-0.743647		980	22.403	360	21.5094	670	21.9562
AFUA_4G00230	#N/A	'oxidoreductase, 2OG-Fe(II) oxygenase family, putative'		2768	220.757	2092	209.577	2430	215.167	0.805841		1266	116.877	1865	143.992	1565.5	130.435	0.083711	-0.72213		3605	119.331	1466	126.832	2535.5	123.082
AFUA_8G06560	#N/A	'DUF895 domain membrane protein'		171	9.18165	137	9.24013	154	9.21089	0.805663		63	3.91572	76	3.95048	69.5	3.9331	-0.422011	-1.22767		222	4.94741	96	5.59167	159	5.26954
AFUA_3G14390	#N/A	'hypothetical protein'		8	3.73844	3	1.76098	5.5	2.74971	0.805137		4	2.16375	1	0.452388	2.5	1.30807	N/A	N/A		11	2.1335	2	1.01385	6.5	1.57368
AFUA_2G14780	#N/A	'conserved hypothetical protein'		616	92.578	497	93.8244	556.5	93.2012	0.805002		323	56.1921	234	34.0451	278.5	45.1186	-0.241624	-1.04663		793	49.4653	351	57.2242	572	53.3447
AFUA_2G14290	#N/A	'translation initiation factor eIF-2B subunit family protein'		246	12.3306	234	14.7332	240	13.5319	0.804667		151	8.76136	184	8.92848	167.5	8.84492	0.191225	-0.613442		371	7.71831	143	7.77553	257	7.74692
AFUA_1G12920	#N/A	'glycogen phosphorylase GlpV/Gph1, putative'		7878	231.673	5663	209.189	6770.5	220.431	0.804155		3825	130.208	5711	162.586	4768	146.397	0.213713	-0.590442		10069	122.898	4062	129.582	7065.5	126.24
AFUA_7G08460	#N/A	'MFS multidrug transporter, putative'		18	1.02605	22	1.57526	20	1.30065	0.803944		8	0.527877	20	1.10367	14	0.815772	0.130943	-0.673001		29	0.686112	13	0.803869	21	0.744991
AFUA_3G01880	#N/A	'fungal specific transcription factor, putative'		55	2.24715	46	2.3608	50.5	2.30397	0.803154		19	0.898605	28	1.10749	23.5	1.00305	-0.396583	-1.19974		93	1.57707	24	1.06372	58.5	1.3204
AFUA_4G06860	#N/A	'conserved hypothetical protein'		1787	320.028	1839	413.693	1813	366.86	0.802448		1220	252.912	1244	215.673	1232	234.292	0.155527	-0.646921		2811	208.942	1090	211.756	1950.5	210.349
AFUA_5G01060	#N/A	'conserved hypothetical protein'		62	5.10817	35	3.62221	48.5	4.36519	0.802217		18	1.71669	31	2.47256	24.5	2.09462	-0.257136	-1.05935		68	2.32532	30	2.68127	49	2.50329
AFUA_4G05985	#N/A	'conserved hypothetical protein'		63	21.5745	35	15.0557	49	18.3151	0.802171		20	7.92823	27	8.95107	23.5	8.43965	-0.315607	-1.11778		72	10.2337	29	10.7732	50.5	10.5034
AFUA_6G14460	#N/A	'haloalkanoic acid dehalogenase, putative'		991	124.531	831	131.171	911	127.851	0.801203		565	82.186	505	61.4336	535	71.8098	-0.0310048	-0.832208		1457	75.9911	519	70.7483	988	73.3697
AFUA_4G03645	#N/A	'mitochondrial complex I protein Fmp36, putative'		410	46.3302	366	51.9511	388	49.1406	0.801101		230	30.0853	233	25.4887	231.5	27.787	-0.0214048	-0.822506		659	30.9077	208	25.497	433.5	28.2024
AFUA_1G01630	#N/A	'oxidoreductase CipA-like, putative'		728	57.3468	652	64.5146	690	60.9307	0.800606		356	32.4619	428	32.6387	392	32.5503	-0.103892	-0.904498		982	32.1062	443	37.8553	712.5	34.9808										AFUA_3G02680	SecMet Gene
AFUA_8G01090	#N/A	'thioredoxin, putative'		1699	384.946	1506	428.611	1602.5	406.778	0.799407		754	197.753	808	177.227	781	187.49	-0.318023	-1.11743		2420	227.574	976	239.884	1698	233.729
AFUA_4G10570	#N/A	'cell cycle regulatory protein, putative'		556	17.1017	502	19.3955	529	18.2486	0.799312		233	8.29596	263	7.83127	248	8.06361	-0.378975	-1.17829		843	10.762	306	10.2101	574.5	10.4861
AFUA_2G00960	#N/A	'NACHT domain protein'		418	18.4658	379	21.0312	398.5	19.7485	0.797558		173	8.84675	179	7.65519	176	8.25097	-0.461548	-1.25911		680	12.4681	214	10.2554	447	11.3617
AFUA_2G00970	#N/A	'alcohol dehydrogenase, zinc-containing, putative'		540	41.2693	545	52.3193	542.5	46.7943	0.797508		330	29.194	399	29.5201	364.5	29.357	0.124881	-0.672627		869	27.5647	317	26.2808	593	26.9227
AFUA_7G08470	#N/A	'peroxisomal copper amine oxidase, putative'		67	3.44296	52	3.35655	59.5	3.39975	0.797056		42	2.49835	44	2.18888	43	2.34361	0.260358	-0.536697		92	1.96221	35	1.95106	63.5	1.95663
AFUA_6G11780	#N/A	'hypothetical protein'		132	7.63595	88	6.39447	110	7.01521	0.796545		59	3.95082	98	5.48816	78.5	4.71949	0.22469	-0.571855		177	4.24975	61	3.82794	119	4.03884
AFUA_3G00690	#N/A	'C6 transcription factor, putative'		719	25.9704	553	25.0904	636	25.5304	0.795378		196	8.19505	213	7.44802	204.5	7.82154	-0.911313	-1.70669		951	14.2571	387	15.1637	669	14.7104
AFUA_4G10130	#N/A	'alpha-amylase, putative'		721	33.5877	691	40.4348	706	37.0113	0.795105		514	27.7175	545	24.5784	529.5	26.1479	0.293837	-0.501267		1072	20.7272	434	21.9321	753	21.3296
AFUA_4G14560	#N/A	'polyketide synthase, putative'		67	1.08686	51	1.0392	59	1.06303	0.794957		31	0.58211	46	0.722382	38.5	0.652246	0.0902637	-0.704694		67	0.4511	44	0.774276	55.5	0.612688
AFUA_5G00250	#N/A	'hypothetical protein'		42	4.54017	26	3.53044	34	4.03531	0.79424		19	2.37751	15	1.56973	17	1.97362	-0.237592	-1.03183		41	1.83953	24	2.81436	32.5	2.32695
AFUA_7G01770	#N/A	'conserved hypothetical protein'		118	6.69655	116	8.26913	117	7.48284	0.793784		68	4.46709	73	4.01055	70.5	4.23882	-0.0261406	-0.819925		194	4.56953	66	4.06311	130	4.31632
AFUA_8G05805	#N/A	'cellobiose dehydrogenase, putative'		249	17.5085	238	21.0213	243.5	19.2649	0.792916		142	11.5581	174	11.8443	158	11.7012	0.0735962	-0.71932		417	12.1699	132	10.0686	274.5	11.1193
AFUA_2G16130	#N/A	'conserved hypothetical protein'		569	56.4735	485	60.4654	527	58.4695	0.792636		204	23.4374	208	19.9852	206	21.7113	-0.636604	-1.42924		839	34.5617	306	32.9458	572.5	33.7537
AFUA_2G04150	#N/A	'C6 transcription factor, putative'		1008	29.8581	888	33.0406	948	31.4493	0.792631		579	19.853	630	18.0657	604.5	18.9593	0.0625096	-0.730121		1482	18.2201	563	18.0907	1022.5	18.1554
AFUA_2G04470	#N/A	'conserved hypothetical protein'		1740	101.243	1477	107.952	1608.5	104.598	0.792576		952	64.1209	1082	60.9474	1017	62.5342	0.0504444	-0.742132		2497	60.3026	958	60.4683	1727.5	60.3855
AFUA_5G06110	#N/A	'conserved hypothetical protein'		776	55.8785	704	63.6779	740	59.7782	0.792332		357	29.7576	435	30.3238	396	30.0407	-0.200369	-0.992701		1199	35.8346	425	33.1984	812	34.5165
AFUA_2G12860	#N/A	'DUF726 domain protein'		1082	47.3098	991	54.429	1036.5	50.8694	0.792142		502	25.4082	577	24.4237	539.5	24.9159	-0.237587	-1.02973		1502	27.258	664	31.4947	1083	29.3764
AFUA_5G00510	#N/A	'conserved hypothetical protein'		11	0.719874	8	0.657637	9.5	0.688756	0.791717		3	0.227264	6	0.380125	4.5	0.303695	N/A	N/A		11	0.298784	7	0.496944	9	0.397864
AFUA_1G16150	#N/A	'thioredoxin domain protein'		1806	239.702	1339	223.238	1572.5	231.47	0.791619		742	114	909	116.796	825.5	115.398	-0.212586	-1.0042		2560	141.025	878	126.414	1719	133.719
AFUA_3G07630	#N/A	'metallo-beta-lactamase superfamily protein'		166	24.1393	140	25.5727	153	24.856	0.791283		51	8.58484	120	16.8931	85.5	12.739	-0.173063	-0.964346		259	15.6321	83	13.093	171	14.3625
AFUA_5G01330	#N/A	'acid phosphatase AphA'		81	3.55728	41	2.26177	61	2.90953	0.78996		65	3.3044	70	2.97606	67.5	3.14023	0.900047	0.110086		101	1.841	32	1.5245	66.5	1.68275
AFUA_3G01330	#N/A	'class II aldolase/adducin domain protein'		1337	124.053	1138	132.632	1237.5	128.343	0.789949		598	64.2277	679	60.9896	638.5	62.6086	-0.245616	-1.03557		1934	74.4786	735	73.9789	1334.5	74.2287
AFUA_5G00890	#N/A	'integral membrane protein'		68	6.6679	58	7.14399	63	6.90594	0.787993		47	5.33487	56	5.31593	51.5	5.3254	0.413045	-0.374948		92	3.74428	40	4.25487	66	3.99957
AFUA_4G13450	#N/A	'RNA methyltransferase, TrmH family family'		774	47.7287	745	57.7068	759.5	52.7177	0.787475		333	23.77	500	29.8483	416.5	26.8091	-0.188089	-0.975564		1336	34.1936	402	26.8912	869	30.5424
AFUA_4G06170	#N/A	'conserved hypothetical protein'		2318	204.701	1687	187.135	2002.5	195.918	0.786573		1537	157.119	1262	107.889	1399.5	132.504	0.222356	-0.564217		3001	109.995	1223	117.16	2112	113.578
AFUA_6G08740	#N/A	'3-dehydroshikimate dehydratase, putative'		36	2.82838	43	4.24362	39.5	3.536	0.786556		22	2.0008	22	1.67328	22	1.83704	-0.158177	-0.944733		63	2.05436	24	2.04546	43.5	2.04991
AFUA_8G01840	#N/A	'conserved hypothetical protein'		250	22.3413	240	26.9409	245	24.6411	0.786555		167	17.2755	159	13.7555	163	15.5155	0.1192	-0.667355		373	13.8349	152	14.7352	262.5	14.2851
AFUA_4G03610	#N/A	'phosphate:H+ symporter'		21	1.03697	26	1.6127	23.5	1.32483	0.786016		15	0.8574	15	0.717049	15	0.787225	0.0350543	-0.750962		41	0.840293	13	0.696362	27	0.768328
AFUA_2G01405	#N/A	'cyanovirin-N family protein'		18	3.83611	18	4.81864	18	4.32738	0.785866		11	2.71368	5	1.03157	8	1.87263	-0.422565	-1.20843		28	2.47672	11	2.54307	19.5	2.50989
AFUA_4G06050	#N/A	'MFS multidrug transporter, putative'		30	1.35943	20	1.13841	25	1.24892	0.785574		15	0.786816	16	0.701887	15.5	0.744352	0.0389489	-0.746625		30	0.564232	18	0.884819	24	0.724525
AFUA_6G12090	#N/A	'HET domain protein'		267	12.9003	253	15.3547	260	14.1275	0.784283		134	7.49446	162	7.57732	148	7.53589	-0.122376	-0.906659		413	8.28209	155	8.12394	284	8.20301
AFUA_7G07130	#N/A	'hypothetical protein'		663	58.1486	520	57.2877	591.5	57.7181	0.78391		238	24.1629	336	28.5283	287	26.3456	-0.347553	-1.13146		927	33.7447	350	33.2996	638.5	33.5222
AFUA_1G12440	#N/A	'isoflavone reductase family protein CipA, putative'		157	14.3593	155	17.8072	156	16.0832	0.783727		104	11.0106	115	10.1822	109.5	10.5964	0.181744	-0.601983		223	8.4652	103	10.2192	163	9.34218
AFUA_3G13170	#N/A	'hypothetical protein'		157	60.9802	127	61.962	142	61.4711	0.783668		60	26.9766	72	27.0728	66	27.0247	-0.401963	-1.18563		213	34.3375	88	37.0781	150.5	35.7078
AFUA_6G07130	#N/A	'C6 transcription factor, putative'		185	10.7226	156	11.3576	170.5	11.0401	0.783145		89	5.97127	102	5.72324	95.5	5.84725	-0.133782	-0.916927		272	6.54334	100	6.28747	186	6.41541
AFUA_1G08910	#N/A	'DUF1680 domain protein'		249	9.35548	186	8.77834	217.5	9.06691	0.783049		92	4.0013	104	3.78278	98	3.89204	-0.437035	-1.22008		336	5.2397	130	5.29854	233	5.26912
AFUA_5G09290	#N/A	'short chain dehydrogenase/reductase family oxidoreductase, putative'		3029	228.378	2907	275.316	2968	251.847	0.782617		1359	118.61	1826	133.28	1592.5	125.945	-0.217136	-0.999753		4592	143.7	1823	149.103	3207.5	146.401
AFUA_2G09510	#N/A	'conserved hypothetical protein'		8958	963.71	6859	926.891	7908.5	945.3	0.782038		5545	690.53	6599	687.266	6072	688.898	0.325556	-0.456482		12747	569.172	4544	530.297	8645.5	549.735
AFUA_7G06500	#N/A	'fungal specific transcription factor, putative'		71	3.06411	36	1.95156	53.5	2.50784	0.781842		37	1.84839	52	2.17251	44.5	2.01045	0.462918	-0.318924		74	1.3255	34	1.59174	54	1.45862
AFUA_5G00260	#N/A	'ferric-chelate reductase, putative'		16	1.63877	10	1.28656	13	1.46266	0.780245		7	0.82993	10	0.991536	8.5	0.910733	0.0967473	-0.683497		27	1.14779	5	0.555537	16	0.851662
AFUA_5G00290	#N/A	'C6 transcription factor, putative'		176	6.99962	151	7.54348	163.5	7.27155	0.779862		93	4.28145	106	4.08112	99.5	4.18129	-0.0184547	-0.798316		257	4.24224	98	4.22799	177.5	4.23512
AFUA_7G01970	#N/A	'RTA1 domain protein, putative'		422	56.0102	399	66.5212	410.5	61.2657	0.779738		217	33.3396	230	29.5525	223.5	31.446	-0.182463	-0.962201		684	37.68	234	33.6912	459	35.6856
AFUA_3G01050	#N/A	'conserved hypothetical protein'		664	44.0323	584	48.6462	624	46.3393	0.779312		274	21.0329	350	22.469	312	21.751	-0.311844	-1.09116		1021	28.1015	360	25.8971	690.5	26.9993
AFUA_7G08450	#N/A	'ornithine decarboxylase, putative'		55	3.39858	46	3.57047	50.5	3.48452	0.778521		26	1.85975	36	2.15352	31	2.00663	-0.0176634	-0.796184		80	2.05175	30	2.01095	55	2.03135
AFUA_3G01610	#N/A	'conserved hypothetical protein'		245	33.006	268	45.3518	256.5	39.1789	0.778356		93	14.5029	124	16.1719	108.5	15.3374	-0.574666	-1.35302		425	23.7638	150	21.9212	287.5	22.8425
AFUA_3G13496	#N/A	'thioesterase domain protein'		101	8.39071	78	8.13963	89.5	8.26517	0.777932		54	5.19299	55	4.42335	54.5	4.80817	-0.00362457	-0.781557		128	4.41355	58	5.22698	93	4.82027
AFUA_3G02750	#N/A	'C6 transcription factor, putative'		143	4.60859	94	3.80533	118.5	4.20696	0.777509		57	2.12644	70	2.18394	63.5	2.15519	-0.187453	-0.964962		184	2.46122	70	2.44724	127	2.45423
AFUA_3G02610	SecMet Gene	'MFS transporter, putative'		41	2.83189	16	1.38818	28.5	2.11003	0.777338		19	1.51912	39	2.60776	29	2.06344	0.745126	-0.0322125		31	0.888698	21	1.57346	26	1.23108
AFUA_2G00963	#N/A	'hypothetical protein'		94	8.73076	96	11.2003	95	9.96551	0.776858		47	5.05322	64	5.7546	55.5	5.40391	-0.106081	-0.882939		158	6.0909	55	5.54157	106.5	5.81623
AFUA_5G14940	#N/A	'cell surface metalloreductase (FreA), putative'		27	1.38746	18	1.16188	22.5	1.27467	0.775678		8	0.475875	6	0.298483	7	0.387179	-0.943375	-1.71905		28	0.597194	16	0.891913	22	0.744554
AFUA_3G14180	#N/A	'conserved hypothetical protein'		149	9.00246	144	10.9287	146.5	9.9656	0.775267		50	3.49696	77	4.50378	63.5	4.00037	-0.541556	-1.31682		237	5.94324	87	5.70216	162	5.8227
AFUA_3G01710	#N/A	'TPR domain protein'		13	0.873048	21	1.77152	17	1.32229	0.771206		3	0.233218	2	0.130028	2.5	0.181623	N/A	N/A		19	0.529601	14	1.01993	16.5	0.774763
AFUA_5G01240	#N/A	'general amidase, putative'		239	11.1338	207	12.1129	223	11.6233	0.771181		76	4.09831	122	5.50194	99	4.80013	-0.5047	-1.27588		383	7.40532	123	6.21578	253	6.81055
AFUA_7G05200	#N/A	'conserved hypothetical protein'		4	0.137664	7	0.302615	5.5	0.22014	0.770531		6	0.239033	3	0.0999523	4.5	0.169493	N/A	N/A		5	0.0714218	5	0.186671	5	0.129046
AFUA_1G00560	#N/A	'Pfs domain protein'		8188	707.753	6413	696.302	7300.5	702.028	0.770385		4000	400.23	4760	398.311	4380	399.271	-0.0437757	-0.814161		11580	415.444	4348	407.698	7964	411.571										AFUA_1G17720	SecMet Gene
AFUA_4G11380	#N/A	'hypothetical protein'		251	80.7181	283	114.318	267	97.5182	0.770045		139	51.7438	167	51.9906	153	51.8672	-0.140805	-0.91085		423	56.4596	166	57.9096	294.5	57.1846
AFUA_1G10750	#N/A	'prolyl-tRNA synthetase'		798	33.3326	640	33.5799	719	33.4563	0.769889		413	19.9693	483	19.531	448	19.7502	0.00947793	-0.760411		1056	18.3076	462	20.9341	759	19.6209
AFUA_5G14800	#N/A	'lactate dehydrogenase'		119	10.8727	96	11.0178	107.5	10.9452	0.769752		86	9.09566	106	9.37577	96	9.23572	0.524746	-0.245006		153	5.80205	71	7.0371	112	6.41958
AFUA_2G04590	#N/A	'alcohol dehydrogenase, putative'		139	10.1065	130	11.873	134.5	10.9898	0.769295		57	4.79741	84	5.91258	70.5	5.35499	-0.26791	-1.0372		213	6.42785	82	6.46764	147.5	6.44775
AFUA_6G11500	#N/A	'dipeptidase, putative'		13	2.87998	10	2.78278	11.5	2.83138	0.769149		3	0.769332	4	0.857862	3.5	0.813597	N/A	N/A		10	0.919489	10	2.40321	10	1.66135
AFUA_1G14050	#N/A	'F-box domain protein'		419	78.8128	289	68.2831	354	73.548	0.768628		135	29.3943	165	30.0454	150	29.7198	-0.538631	-1.30726		578	45.1244	202	41.2173	390	43.1708
AFUA_4G09670	#N/A	'conserved hypothetical protein'		6528	508.427	5575	545.414	6051.5	526.921	0.767609		3690	332.676	3940	297.068	3815	314.872	0.0247888	-0.74282		9356	302.44	3747	316.576	6551.5	309.508
AFUA_5G04350	#N/A	'hypothetical protein'		97	7.53513	79	7.70866	88	7.6219	0.76743		53	4.76586	51	3.83531	52	4.30059	-0.0581872	-0.825617		134	4.3204	55	4.63476	94.5	4.47758
AFUA_6G10780	#N/A	'carboxylesterase, putative'		79	3.89455	68	4.21087	73.5	4.05271	0.766653		49	2.79622	69	3.29299	59	3.04461	0.354023	-0.412629		110	2.25073	47	2.51347	78.5	2.3821
AFUA_5G07630	#N/A	'ubiE/COQ5 methyltransferase, putative'		440	42.0873	481	57.7931	460.5	49.9402	0.766324		254	28.1241	270	25.0019	262	26.563	-0.144459	-0.910783		695	27.592	300	31.129	497.5	29.3605
AFUA_6G12150	#N/A	'bZIP transcription factor, putative'		182	29.2643	172	34.7399	177	32.0021	0.765561		93	17.31	125	19.4576	109	18.3838	-0.0341732	-0.799734		308	20.555	98	17.0938	203	18.8244
AFUA_6G02242	#N/A	'serine/threonine-protein kinase, putative'		1438	80.0378	1264	88.3722	1351	84.205	0.765451		735	47.3554	808	43.537	771.5	45.4462	-0.124295	-0.889745		2080	48.0507	845	51.0198	1462.5	49.5352
AFUA_1G02080	#N/A	'conserved hypothetical protein'		2750	210.886	2211	212.979	2480.5	211.933	0.764479		2195	194.848	2513	186.56	2354	190.704	0.61221	-0.152269		4013	127.728	1464	121.787	2738.5	124.757										AFUA_3G12850	SecMet Gene
AFUA_4G06660	#N/A	'reverse transcriptase related protein'		46	7.67144	25	5.23711	35.5	6.45427	0.763989		23	4.4401	34	5.4892	28.5	4.96465	0.385427	-0.378562		68	4.70683	16	2.89457	42	3.8007
AFUA_6G11410	#N/A	'meiotic recombination protein Mre11'		780	29.075	709	33.1974	744.5	31.1362	0.763811		400	17.2596	518	18.6925	459	17.976	-0.0287067	-0.792518		1163	17.9931	462	18.6815	812.5	18.3373
AFUA_3G07360	#N/A	'mitochondrial metallochaperone Sco1, putative'		2301	202.007	2185	240.954	2243	221.481	0.763773		1202	122.152	1332	113.205	1267	117.679	-0.148556	-0.912329		3532	128.698	1388	132.186	2460	130.442
AFUA_5G14345	#N/A	'hypothetical protein'		8	3.418	7	3.75675	7.5	3.58738	0.763052		7	3.46199	13	5.37696	10	4.41948	1.064	0.300946		16	2.83728	3	1.39043	9.5	2.11385
AFUA_5G08650	#N/A	'conserved hypothetical protein'		1428	144.936	1189	151.588	1308.5	148.262	0.763039		1186	139.341	1409	138.443	1297.5	138.892	0.668856	-0.0941823		2164	91.1605	759	83.5673	1461.5	87.3639
AFUA_3G01140	#N/A	'hypothetical protein'		74	10.7088	59	10.7249	66.5	10.7169	0.762284		18	3.01528	22	3.08208	20	3.04868	-1.05134	-1.81363		98	5.88621	43	6.75031	70.5	6.31826
AFUA_3G12360	#N/A	'conserved hypothetical protein'		770	41.2209	634	42.6333	702	41.9271	0.761685		415	25.7171	550	28.5037	482.5	27.1104	0.132647	-0.629038		1170	25.9964	404	23.4614	787	24.7289
AFUA_3G10670	#N/A	'conserved hypothetical protein'		182	8.45212	134	7.81685	158	8.13448	0.761436		82	4.40813	84	3.77646	83	4.09229	-0.229704	-0.991141		247	4.76093	96	4.83628	171.5	4.7986
AFUA_5G01470	#N/A	'peroxisomal copper amine oxidase'		58	2.62029	41	2.32669	49.5	2.47349	0.761409		26	1.35969	23	1.00591	24.5	1.1828	-0.302928	-1.06434		72	1.35007	32	1.56826	52	1.45916
AFUA_2G14020	#N/A	'ABC transporter, putative'		765	30.0384	583	28.7552	674	29.3968	0.759988		438	19.9084	483	18.36	460.5	19.1342	0.140483	-0.619505		1043	16.9981	416	17.7196	729.5	17.3588
AFUA_8G01100	#N/A	'Melibiase subfamily, putative'		173	6.59948	127	6.08556	150	6.34252	0.759862		74	3.2677	125	4.61621	99.5	3.94195	0.0737158	-0.686146		217	3.43577	98	4.05542	157.5	3.74559
AFUA_3G02920	#N/A	'C6 transcription factor, putative'		61	2.58407	44	2.34132	52.5	2.4627	0.759482		24	1.17688	31	1.2713	27.5	1.22409	-0.249046	-1.00853		74	1.30109	35	1.60838	54.5	1.45474
AFUA_7G04070	#N/A	'phospho-2-dehydro-3-deoxyheptonate aldolase'		5482	377.482	4934	426.765	5208	402.123	0.758373		3050	243.11	3705	246.977	3377.5	245.043	0.0437732	-0.7146		8583	245.299	3081	230.141	5832	237.72
AFUA_1G16115	#N/A	'hypothetical protein'		202	19.0377	183	21.6645	192.5	20.3511	0.75823		119	12.9825	102	9.30627	110.5	11.1444	-0.110562	-0.868792		312	12.2045	116	11.8595	214	12.032
AFUA_1G16090	#N/A	'arsenate reductase (ArsC), putative'		56	12.3148	46	12.7067	51	12.5108	0.756693		41	10.4369	41	8.72843	41	9.58266	0.372022	-0.384671		76	6.93673	33	7.87228	54.5	7.40451
AFUA_6G13470	#N/A	'conserved hypothetical protein'		53	3.83801	73	6.64026	63	5.23914	0.756331		44	3.68832	43	3.01446	43.5	3.35139	0.111762	-0.644569		94	2.82526	43	3.37788	68.5	3.10157
AFUA_6G10000	#N/A	'hypothetical protein'		1242	256.173	1116	289.14	1179	272.657	0.755849		625	149.224	660	131.785	642.5	140.505	-0.200619	-0.956468		1846	158.032	737	164.902	1291.5	161.467
AFUA_7G08590	#N/A	'hypothetical protein'		2154	118.348	1612	111.253	1883	114.801	0.755042		1008	64.1094	1129	60.051	1068.5	62.0802	-0.131883	-0.886925		2785	63.5098	1217	72.5356	2001	68.0227
AFUA_6G04800	#N/A	'lysine decarboxylase-like protein'		2068	152.212	1960	181.212	2014	166.712	0.754602		1121	95.5101	1335	95.124	1228	95.3171	-0.0519468	-0.806549		3432	104.844	1162	92.7789	2297	98.8117
AFUA_7G01960	#N/A	'conserved hypothetical protein'		114	11.5184	129	16.3723	121.5	13.9454	0.75441		57	6.66667	47	4.59724	52	5.63196	-0.553669	-1.30808		193	8.09368	77	8.43965	135	8.26667
AFUA_3G05810	#N/A	'hypothetical protein'		35	3.97505	33	4.70783	34	4.34144	0.753337		24	3.15523	33	3.62827	28.5	3.39175	0.397195	-0.356142		57	2.68689	20	2.46405	38.5	2.57547
AFUA_6G13160	#N/A	'serine/threonine protein kinase, putative'		912	43.7109	717	43.1665	814.5	43.4387	0.752835		450	24.9663	588	27.2825	519	26.1244	0.0192502	-0.733585		1230	24.4681	521	27.0881	875.5	25.7781
AFUA_2G10560	#N/A	'amino acid permease'		1672	82.9734	1426	88.8904	1549	85.9319	0.752731		1003	57.6169	1069	51.3561	1036	54.4865	0.0954356	-0.657296		2409	49.6181	973	52.3795	1691	50.9988
AFUA_2G12070	#N/A	'C6 transcription factor, putative'		823	43.875	671	44.9337	747	44.4043	0.751787		331	20.4264	423	21.8308	377	21.1286	-0.319719	-1.07151		1163	25.7334	467	27.0072	815	26.3703
AFUA_3G07490	#N/A	'conserved hypothetical protein'		643	96.6358	746	140.831	694.5	118.733	0.751031		350	60.8893	401	58.3422	375.5	59.6157	-0.242929	-0.99396		1112	69.3637	440	71.734	776	70.5489
AFUA_7G06060	#N/A	'siderochrome-iron transporter Sit1, putative'		1771	72.7224	1329	68.55	1550	70.6362	0.750878		992	47.1528	1119	44.4827	1055.5	45.8178	0.126377	-0.624501		2333	39.7617	992	44.1883	1662.5	41.975
AFUA_3G11010	#N/A	'eukaryotic translation initiation factor eIF-2C4, putative'		33	0.988925	25	0.94107	29	0.964998	0.749869		20	0.693786	25	0.725272	22.5	0.709529	0.306205	-0.443664		40	0.497519	20	0.650167	30	0.573843
AFUA_3G02530	#N/A	'PKS-like enzyme, putative'		180	7.20662	134	6.73902	157	6.97282	0.749428		93	4.31011	114	4.41851	103.5	4.36431	0.0734384	-0.675989		230	3.82197	103	4.47345	166.5	4.14771
AFUA_4G14600	#N/A	'UPF0075 domain protein'		15	0.919288	10	0.769826	12.5	0.844557	0.748601		11	0.780367	12	0.711955	11.5	0.746161	0.569894	-0.178707		16	0.406987	9	0.59834	12.5	0.502664
AFUA_6G12060	#N/A	'MAK1-like monooxygenase, putative'		1714	112.498	1309	107.921	1511.5	110.209	0.74798		801	60.8571	1057	67.1613	929	64.0092	-0.0359137	-0.783893		2361	64.3175	940	66.9278	1650.5	65.6226
AFUA_8G01270	#N/A	'beta-lactamase, putative'		138	8.35472	121	9.20176	129.5	8.77824	0.747437		72	5.04582	85	4.98177	78.5	5.01379	-0.0605926	-0.80803		228	5.72912	72	4.72859	150	5.22885
AFUA_2G14510	#N/A	'conserved hypothetical protein'		1695	41.9299	1351	41.9799	1523	41.9549	0.747339		771	22.0777	929	22.2475	850	22.1626	-0.173373	-0.920712		2260	23.204	998	26.7812	1629	24.9926
AFUA_7G05560	#N/A	'hypothetical protein'		109	12.6353	114	16.5996	111.5	14.6175	0.746486		84	11.2716	91	10.2121	87.5	10.7418	0.302032	-0.444454		174	8.37163	72	9.05396	123	8.71279
AFUA_4G07870	#N/A	'2-hydroxychromene-2-carboxylate isomerase, putative'		441	47.3297	337	45.4315	389	46.3806	0.745922		256	31.8039	280	29.0914	268	30.4477	0.138732	-0.60719		604	26.905	244	28.4073	424	27.6561
AFUA_4G13440	#N/A	'chromatin remodeling complex subunit (Chd3), putative'		647	12.6361	555	13.6156	601	13.1259	0.745648		402	9.0883	514	9.71818	458	9.40324	0.264466	-0.481182		1001	8.11418	356	7.54234	678.5	7.82826
AFUA_4G09700	#N/A	'stress responsive protein'		2285	316.382	1854	322.455	2069.5	319.419	0.744376		1604	257.085	1643	220.229	1623.5	238.657	0.323867	-0.420508		3481	200.046	1207	181.292	2344	190.669
AFUA_2G17040	#N/A	'conserved hypothetical protein'		143	4.26115	109	4.0799	126	4.17052	0.744249		81	2.79397	92	2.65393	86.5	2.72395	0.129721	-0.614528		170	2.10252	89	2.87691	129.5	2.48971
AFUA_8G01430	#N/A	'oxidoreductase, zinc-binding dehydrogenase family, putative'		12	0.969973	5	0.507669	8.5	0.738821	0.744144		2	0.187135	3	0.234753	2.5	0.210944	N/A	N/A		8	0.268391	7	0.613793	7.5	0.441092
AFUA_4G00240	#N/A	'amino acid transporter, putative'		26	1.02947	37	1.84024	31.5	1.43486	0.743868		34	1.55835	21	0.804956	27.5	1.18166	0.463769	-0.280099		52	0.854565	20	0.859047	36	0.856806
AFUA_2G17410	#N/A	'conserved hypothetical protein'		74	11.1214	60	11.3269	67	11.2241	0.74363		25	4.34924	44	6.40164	34.5	5.37544	-0.318521	-1.06215		113	7.04865	39	6.35824	76	6.70345
AFUA_8G02040	#N/A	'glycosyl transferase, putative'		183	12.7281	200	17.4733	191.5	15.1007	0.743071		120	9.66137	116	7.81054	118	8.73596	-0.0465035	-0.789575		267	7.70767	137	10.3366	202	9.02214
AFUA_8G01020	#N/A	'HET domain protein'		4	0.174388	10	0.547632	7	0.36101	0.743015		3	0.151399	4	0.168821	3.5	0.16011	N/A	N/A		16	0.289518	3	0.141881	9.5	0.215699
AFUA_6G09860	#N/A	'hypothetical protein'		61	8.18097	64	10.7817	62.5	9.48134	0.742509		23	3.57066	32	4.15467	27.5	3.86267	-0.552985	-1.29549		86	4.78712	45	6.54686	65.5	5.66699
AFUA_2G05230	#N/A	'conserved hypothetical protein'		15	1.40631	19	2.23756	17	1.82194	0.742324		8	0.868211	9	0.816852	8.5	0.842531	-0.370346	-1.11267		22	0.856076	13	1.32214	17.5	1.08911
AFUA_7G08320	#N/A	'heat shock transcription factor, putative'		57	4.81561	50	5.30615	53.5	5.06088	0.742179		26	2.54271	28	2.29006	27	2.41638	-0.324361	-1.06654		102	3.57666	27	2.47449	64.5	3.02557
AFUA_8G00380	#N/A	'DltD N-terminal domain protein'		9716	941.408	8338	1014.81	9027	978.109	0.741896		3237	363.061	3924	368.07	3580.5	365.565	-0.677969	-1.41987		14858	597.518	5444	572.208	10151	584.863
AFUA_6G14480	#N/A	'alpha-1,3-mannosyltransferase, putative'		1963	114.889	1510	111.012	1736.5	112.95	0.741834		788	53.3865	970	54.9594	879	54.173	-0.318211	-1.06005		2746	66.7052	1077	68.3786	1911.5	67.5419
AFUA_4G06370	#N/A	'conserved hypothetical protein'		630	118.75	449	106.31	539.5	112.53	0.741827		189	41.2384	185	33.7581	187	37.4982	-0.843588	-1.58542		714	55.859	385	78.7228	549.5	67.2909
AFUA_6G11440	#N/A	'pyridoxamine phosphate oxidase family protein'		611	69.5691	516	73.8002	563.5	71.6846	0.741623		329	43.3628	344	37.918	336.5	40.6404	-0.0771274	-0.81875		897	42.3904	351	43.3539	624	42.8721
AFUA_6G04450	#N/A	'alpha-1,2-mannosyltransferase (Mnn2), putative'		52	3.14816	33	2.50957	42.5	2.82886	0.7409		17	1.19137	33	1.9341	25	1.56274	-0.115249	-0.856149		72	1.8092	24	1.5762	48	1.6927
AFUA_5G00390	#N/A	'hypothetical protein'		94	35.5861	72	34.2388	83	34.9124	0.740869		38	16.6526	44	16.1256	41	16.3891	-0.350133	-1.091		130	20.4266	52	21.3551	91	20.8909
AFUA_3G13180	#N/A	'conserved hypothetical protein'		612	55.353	454	51.5796	533	53.4663	0.740809		273	28.5824	254	22.24	263.5	25.4112	-0.332357	-1.07317		829	31.1203	335	32.8685	582	31.9944
AFUA_5G09120	#N/A	'neutral amino acid permease, putative'		14	0.798547	10	0.716482	12	0.757514	0.740792		6	0.396159	6	0.33131	6	0.363735	-0.317594	-1.05839		20	0.473481	7	0.433128	13.5	0.453305
AFUA_2G05920	#N/A	'hypothetical protein'		240	62.9631	190	62.6125	215	62.7878	0.739681		85	25.8131	54	13.7145	69.5	19.7638	-0.927943	-1.66762		296	32.2305	151	42.9732	223.5	37.6019
AFUA_3G03445	#N/A	'short-chain alcohol dehydrogenase, putative'		708	81.0249	654	94.0146	681	87.5198	0.738997		201	26.6273	196	21.7146	198.5	24.171	-1.11734	-1.85633		1105	52.4865	422	52.3894	763.5	52.438
AFUA_2G09090	#N/A	'prohibitin, putative'		2873	226.713	2692	266.838	2782.5	246.776	0.738993		1443	131.811	1806	137.965	1624.5	134.888	-0.132441	-0.871434		4536	148.564	1719	147.151	3127.5	147.857
AFUA_7G05550	#N/A	'sugar transporter family protein'		80	4.26996	59	3.95565	69.5	4.1128	0.738516		54	3.33636	62	3.20359	58	3.26998	0.407673	-0.330843		118	2.61406	40	2.316	79	2.46503
AFUA_7G00880	#N/A	'hypothetical protein'		406	35.9244	308	34.2331	357	35.0788	0.737966		213	21.8167	239	20.4726	226	21.1446	0.00766013	-0.730306		607	22.2922	206	19.7732	406.5	21.0327
AFUA_2G05270	#N/A	'hypothetical protein'		36	3.06743	36	3.85308	36	3.46026	0.737852		16	1.57812	28	2.30963	22	1.94387	-0.0940934	-0.831945		52	1.83898	25	2.31078	38.5	2.07488
AFUA_2G00850	#N/A	'conserved hypothetical protein'		8	1.08262	6	1.01993	7	1.05128	0.73732		2	0.313302	6	0.78605	4	0.549676	N/A	N/A		12	0.674015	4	0.58721	8	0.630612
AFUA_6G09050	#N/A	'nuclear membrane fusion protein Kar5, putative'		235	12.6483	160	10.8173	197.5	11.7328	0.736824		77	4.79736	127	6.6173	102	5.70733	-0.302837	-1.03966		301	6.72407	126	7.35668	213.5	7.04038
AFUA_m0420	#N/A	'cytochrome oxidase subunit 1'		41	0.984642	37	1.11617	39	1.0504	0.735697		29	0.806192	23	0.534729	26	0.67046	0.0879772	-0.64772		56	0.558191	27	0.703402	41.5	0.630797
AFUA_4G12040	#N/A	'lanosterol synthase, putative'		349	13.6026	306	14.9813	327.5	14.2919	0.735592		180	8.12109	254	9.58387	217	8.85248	0.0445436	-0.691048		528	8.54142	204	8.62525	366	8.58334
AFUA_5G06930	#N/A	'conserved hypothetical protein'		374	21.9752	296	21.8467	335	21.911	0.734315		184	12.5149	251	14.2773	217.5	13.3961	0.0244734	-0.709841		479	11.6815	230	14.6601	354.5	13.1708
AFUA_4G07200	#N/A	'conserved hypothetical protein'		1407	43.0558	1070	41.1295	1238.5	42.0926	0.732493		424	15.0193	568	16.8266	496	15.923	-0.669967	-1.40246		2016	25.6052	755	25.0628	1385.5	25.334
AFUA_2G06160	#N/A	'alpha-1,3-glucanase/mutanase, putative'		37	6.66613	30	6.78931	33.5	6.72772	0.730721		13	2.7112	20	3.4883	16.5	3.09975	-0.387246	-1.11797		64	4.78577	17	3.32251	40.5	4.05414
AFUA_7G00300	#N/A	'squalene-hopene-cyclase, putative'		78	2.11367	45	1.53175	61.5	1.82271	0.72969		34	1.06652	23	0.603367	28.5	0.834941	-0.396647	-1.12634		70	0.7873	48	1.41101	59	1.09915
AFUA_5G01100	#N/A	'hypothetical protein'		24	1.30111	21	1.43006	22.5	1.36559	0.729521		13	0.815817	18	0.944685	15.5	0.880251	0.0959866	-0.633534		34	0.765037	15	0.882145	24.5	0.823591
AFUA_7G05130	#N/A	'O-methyltransferase'		96	6.57508	89	7.65689	92.5	7.11599	0.729364		37	2.93344	79	5.23804	58	4.08574	-0.0711024	-0.800467		153	4.34932	57	4.23497	105	4.29215
AFUA_5G01800	#N/A	'DNA repair protein Rad14, putative'		2529	213.661	2601	276.026	2565	244.843	0.729002		1416	138.48	1605	131.269	1510.5	134.874	-0.13124	-0.860242		4403	154.392	1539	141.046	2971	147.719
AFUA_8G02680	#N/A	'hypothetical protein'		47	10.3357	36	9.94434	41.5	10.14	0.728346		43	10.946	41	8.72843	42	9.83722	0.684609	-0.0437366		74	6.75419	23	5.48674	48.5	6.12047
AFUA_7G06670	#N/A	'NACHT and TPR domain protein'		736	15.505	560	14.8188	648	15.1619	0.727378		437	10.6567	614	12.522	525.5	11.5893	0.339722	-0.387655		997	8.71744	420	9.59817	708.5	9.15781
AFUA_7G05320	#N/A	'DNA N-glycosylase, putative'		489	39.6335	469	47.7484	479	43.691	0.726775		242	22.7047	297	23.3035	269.5	23.0041	-0.198669	-0.925444		843	28.3584	278	24.4424	560.5	26.4004
AFUA_3G14940	#N/A	'hypothetical protein'		280	67.7151	232	70.4771	256	69.0961	0.726416		181	50.6701	210	49.1652	195.5	49.9177	0.257363	-0.469053		427	42.8603	155	40.6635	291	41.7619
AFUA_4G06800	#N/A	'DNA-3-methyladenine glycosylase, putative'		576	39.211	538	46.0045	557	42.6078	0.726326		272	21.4339	343	22.6043	307.5	22.0191	-0.226035	-0.952362		903	25.5137	352	25.9941	627.5	25.7539
AFUA_2G15540	#N/A	'DDHD domain protein'		2806	80.0513	2568	92.0255	2687	86.0384	0.725978		1860	61.4242	2392	66.0622	2126	63.7432	0.293269	-0.432709		4343	51.4246	1700	52.6108	3021.5	52.0177
AFUA_3G10540	#N/A	'3-oxoacyl-(acyl-carrier-protein) reductase, putative'		909	76.3649	892	94.1299	900.5	85.2474	0.725961		343	33.3557	391	31.7993	367	32.5775	-0.661817	-1.38778		1524	53.1392	548	49.9409	1036	51.5401
AFUA_3G01040	#N/A	'conserved hypothetical protein'		23	2.27772	24	2.9855	23.5	2.63161	0.725704		16	1.83417	20	1.91741	18	1.87579	0.237255	-0.488449		33	1.3564	17	1.82628	25	1.59134
AFUA_5G00790	#N/A	'ABC multidrug transporter, putative'		252	4.86238	186	4.5081	219	4.68524	0.725612		111	2.47923	144	2.68981	127.5	2.58452	-0.132613	-0.858225		326	2.61076	146	3.05595	236	2.83335
AFUA_2G01180	#N/A	'cellobiose dehydrogenase, putative'		72	2.54532	55	2.44233	63.5	2.49383	0.72529		36	1.47319	52	1.77961	44	1.6264	0.10861	-0.61668		88	1.2912	45	1.72571	66.5	1.50845
AFUA_8G01550	#N/A	'oxidoreductase, short chain dehydrogenase/reductase family superfamily'		26	2.88711	15	2.09225	20.5	2.48968	0.725001		10	1.28539	11	1.18248	10.5	1.23394	-0.287691	-1.01269		34	1.567	12	1.4455	23	1.50625
AFUA_1G05880	#N/A	'hypothetical protein'		48	8.66535	41	9.2974	44.5	8.98137	0.723566		19	3.97049	9	1.57289	14	2.77169	-0.972602	-1.69617		72	5.39483	28	5.48338	50	5.43911
AFUA_2G01490	#N/A	'hypothetical protein'		8	0.411807	5	0.323301	6.5	0.367554	0.723283		5	0.297934	2	0.0996656	3.5	0.1988	N/A	N/A		13	0.277746	3	0.167522	8	0.222634
AFUA_5G03950	#N/A	'protein kinase, putative'		50	1.70705	50	2.14427	50	1.92566	0.723206		24	0.948491	48	1.58646	36	1.26747	0.119812	-0.603394		81	1.14779	32	1.18515	56.5	1.16647
AFUA_3G12200	#N/A	'small oligopeptide transporter, OPT family'		6438	214.893	4788	200.751	5613	207.822	0.723176		3114	120.32	4468	144.377	3791	132.348	0.0721627	-0.651014		9306	128.924	3393	122.857	6349.5	125.891
AFUA_8G07380	#N/A	'conserved hypothetical protein'		26	1.91526	25	2.31327	25.5	2.11426	0.722508		18	1.53487	16	1.141	17	1.33794	0.062362	-0.660146		42	1.28411	16	1.27856	29	1.28133
AFUA_1G02700	#N/A	'zinc metallopeptidase, putative'		562	38.9977	472	41.1412	517	40.0695	0.722114		312	25.0613	304	20.4215	308	22.7414	-0.0950684	-0.817182		921	26.5254	293	22.0555	607	24.2905										AFUA_4G14450	SecMet Gene
AFUA_5G04380	#N/A	'conserved hypothetical protein'		1945	126.917	1950	159.833	1947.5	143.375	0.722046		921	69.5672	1140	72.0136	1030.5	70.7904	-0.296118	-1.01816		3298	89.3202	1194	84.5179	2246	86.919
AFUA_3G01980	#N/A	'C6 transcription factor, putative'		290	10.8054	277	12.9645	283.5	11.885	0.721748		161	6.94411	171	6.16811	166	6.55611	-0.13648	-0.858229		472	7.2994	176	7.11382	324	7.20661
AFUA_1G00700	#N/A	'hypothetical protein'		350	6.90628	322	7.98114	336	7.44371	0.721701		192	4.38555	184	3.51484	188	3.95019	-0.192398	-0.914099		475	3.89018	240	5.13728	357.5	4.51373										AFUA_2G01300	SecMet Gene
AFUA_1G09590	#N/A	'conserved hypothetical protein'		4548	272.402	3493	262.797	4020.5	267.599	0.720275		3194	221.447	3854	223.467	3524	222.457	0.453727	-0.266549		6714	166.906	2431	157.95	4572.5	162.428
AFUA_2G11220	#N/A	'proline permease, putative'		55	3.29642	37	2.78557	46	3.04099	0.72021		27	1.87322	47	2.72702	37	2.30012	0.317379	-0.402832		70	1.74132	30	1.9505	50	1.84591
AFUA_3G06780	#N/A	'DNA polymerase zeta catalytic subunit, putative'		659	11.8944	523	11.8575	591	11.8759	0.720063		337	7.04099	399	6.97175	368	7.00637	-0.0412398	-0.761302		1010	7.56622	350	6.85285	680	7.20954
AFUA_2G12420	#N/A	'conserved hypothetical protein'		182	26.8136	165	30.5352	173.5	28.6744	0.719856		162	27.6277	114	16.2592	138	21.9435	0.333885	-0.385971		295	18.0387	105	16.781	200	17.4099
AFUA_6G08940	#N/A	'hypothetical protein'		504	127.74	526	167.462	515	147.601	0.717299		559	164.005	555	136.177	557	150.091	0.741427	0.0241284		894	94.045	311	85.5075	602.5	89.7762
AFUA_4G10750	#N/A	'alpha-1,6-mannosyltransferase subunit, putative'		3031	249.266	2183	225.508	2607	237.387	0.716782		1495	142.319	1634	130.089	1564.5	136.204	-0.0846894	-0.801471		4352	148.548	1573	140.33	2962.5	144.439
AFUA_4G09260	#N/A	'conserved hypothetical protein'		39	2.1734	31	2.17005	35	2.17173	0.716595		17	1.09666	23	1.24084	20	1.16875	-0.177285	-0.89388		62	1.43406	20	1.20907	41	1.32156
AFUA_4G03722	#N/A	'conserved hypothetical protein'		556	35.7604	501	40.476	528.5	38.1182	0.71647		289	21.5165	353	21.9793	321	21.7479	-0.0931344	-0.809605		967	25.8139	295	20.5823	631	23.1981
AFUA_4G04355	#N/A	'PaaI_thioesterase family protein, putative'		126	10.1481	136	13.759	131	11.9536	0.716299		51	4.7548	50	3.8985	50.5	4.32665	-0.749822	-1.46612		187	6.25112	95	8.30014	141	7.27563
AFUA_2G17260	#N/A	'phosphoesterase, putative'		35	3.14343	26	2.9332	30.5	3.03831	0.715532		8	0.83171	16	1.39113	12	1.11142	-0.735336	-1.45087		47	1.752	20	1.94855	33.5	1.85027
AFUA_4G00810	#N/A	'hypothetical protein'		14	0.649155	8	0.465954	11	0.557554	0.715137		12	0.644092	3	0.134664	7.5	0.389378	0.197196	-0.517941		17	0.327167	7	0.352098	12	0.339633
AFUA_5G00680	#N/A	'CRAL/TRIO domain protein'		420	32.1257	380	36.5106	400	34.3182	0.714397		262	23.198	281	20.8075	271.5	22.0028	0.0731099	-0.641287		659	20.9213	252	20.9098	455.5	20.9155
AFUA_6G11930	#N/A	'conserved hypothetical protein'		11	0.385526	8	0.352196	9.5	0.368861	0.714363		9	0.365132	9	0.305362	9	0.335247	0.576511	-0.137852		10	0.145466	8	0.304156	9	0.224811
AFUA_2G10180	#N/A	'hypothetical protein'		46	9.9933	43	11.7342	44.5	10.8637	0.712796		25	6.28691	23	4.83716	24	5.56204	-0.253039	-0.965835		66	5.95108	31	7.30564	48.5	6.62836
AFUA_3G09730	#N/A	'hypothetical protein'		166	6.90173	135	7.05044	150.5	6.97608	0.71197		71	3.41707	73	2.93822	72	3.17765	-0.422489	-1.13446		227	3.9172	102	4.6004	164.5	4.2588
AFUA_5G00190	#N/A	'hypothetical protein'		6	1.26667	5	1.32591	5.5	1.29629	0.711575		1	0.244376	2	0.408746	1.5	0.326561	N/A	N/A		5	0.438109	5	1.14506	5	0.791584
AFUA_2G03520	#N/A	'MFS monocarboxylate transporter, putative'		144	7.89251	102	7.0224	123	7.45745	0.711518		60	3.80671	93	4.93454	76.5	4.37063	-0.0593248	-0.770843		173	3.93549	87	5.1727	130	4.5541
AFUA_4G04480	#N/A	'conserved hypothetical protein'		368	43.0481	347	50.988	357.5	47.018	0.710516		216	29.2486	217	24.5741	216.5	26.9114	-0.0944835	-0.804999		572	27.7717	234	29.6939	403	28.7328
AFUA_6G11760	#N/A	'hypothetical protein'		38	10.2386	39	13.1994	38.5	11.719	0.709353		17	5.30215	27	7.04259	22	6.17237	-0.2156	-0.924953		55	6.15064	28	8.18391	41.5	7.16727
AFUA_1G01550	#N/A	'high affinity zinc ion transporter, putative'		42	3.48921	48	5.009	45	4.24911	0.708771		16	1.53866	17	1.36722	16.5	1.45294	-0.839412	-1.54818		75	2.58606	29	2.61349	52	2.59978										AFUA_3G02760	SecMet Gene
AFUA_1G11715	#N/A	'conserved hypothetical protein'		45	4.48114	38	4.75327	41.5	4.61721	0.708492		18	2.07489	12	1.15683	15	1.61586	-0.806227	-1.51472		74	3.0585	24	2.59259	49	2.82554
AFUA_5G09800	#N/A	'hydrolase, putative'		96	8.32208	78	8.49353	87	8.40781	0.707831		50	5.01738	69	5.79057	59.5	5.40398	0.0701226	-0.637708		145	5.2171	54	5.07809	99.5	5.1476
AFUA_8G03960	#N/A	'conserved hypothetical protein'		94	35.5861	64	30.4344	79	33.0103	0.707041		54	23.6643	35	12.8272	44.5	18.2457	-0.148316	-0.855357		145	22.7835	43	17.659	94	20.2213
AFUA_5G04310	#N/A	'peroxisomal membrane protein Pmp47, putative'		1519	125.15	1232	127.502	1375.5	126.326	0.706977		1006	95.9439	925	73.7779	965.5	84.8609	0.132998	-0.573979		2200	75.2309	890	79.5443	1545	77.3876
AFUA_1G07360	#N/A	'conserved hypothetical protein'		534	70.0465	466	76.7827	500	73.4146	0.706619		407	61.7996	365	46.35	386	54.0748	0.265508	-0.441111		858	46.7125	304	43.2578	581	44.9851
AFUA_1G01890	#N/A	'toxin biosynthesis protein'		162	13.2017	146	14.9451	154	14.0734	0.706003		92	8.67856	107	8.4413	99.5	8.55993	-0.011296	-0.717299		254	8.59108	98	8.66335	176	8.62722										AFUA_3G03380	SecMet Gene
AFUA_3G10770	#N/A	'RTA1 domain protein, putative'		335	29.8481	292	32.6804	313.5	31.2642	0.705588		177	18.2554	208	17.941	192.5	18.0982	-0.0830801	-0.788668		535	19.7845	192	18.5575	363.5	19.171
AFUA_4G07430	#N/A	'UBX domain protein, putative'		688	38.2223	559	39.0097	623.5	38.616	0.7052		418	26.8814	435	23.3953	426.5	25.1383	0.0858899	-0.61931		1022	23.5657	395	23.8052	708.5	23.6854
AFUA_1G14230	#N/A	'conserved fungal protein'		225	24.5591	187	25.6391	206	25.0991	0.705185		60	7.58101	78	8.24205	69	7.91153	-0.960423	-1.66561		366	16.581	120	14.2088	243	15.3949
AFUA_4G00970	#N/A	'IMP-specific 5'-nucleotidase (Isn1), putative'		940	51.27	814	55.7689	877	53.5195	0.704413		472	29.8005	523	27.6152	497.5	28.7079	-0.194205	-0.898618		1459	33.0287	552	32.6603	1005.5	32.8445
AFUA_2G08580	#N/A	'pyridoxine'		1485	153.854	1418	184.541	1451.5	169.198	0.703703		836	100.262	1008	101.101	922	100.681	-0.045208	-0.748911		2503	107.633	891	100.14	1697	103.886
AFUA_7G06840	#N/A	'class III aminotransferase, putative'		134	7.83245	91	6.68139	112.5	7.25692	0.703204		9	0.60895	11	0.622439	10	0.615694	-2.85587	-3.55907		127	3.08104	92	5.83346	109.5	4.45725
AFUA_5G03040	#N/A	'DnaJ domain protein'		1222	42.3979	972	42.3615	1097	42.3797	0.701388		667	26.7883	892	29.9605	779.5	28.3744	0.122604	-0.578784		1717	24.7254	728	27.4	1222.5	26.0627
AFUA_3G09980	#N/A	'conserved hypothetical protein'		779	167.611	732	197.838	755.5	182.724	0.701145		853	212.452	404	84.1507	628.5	148.301	0.400007	-0.301138		1239	110.646	489	114.135	864	112.391
AFUA_2G02160	#N/A	'CCCH zinc finger domain protein'		1017	46.3187	858	49.0857	937.5	47.7022	0.701095		620	32.6868	693	30.5548	656.5	31.6208	0.107915	-0.59318		1450	27.4096	633	31.2741	1041.5	29.3419
AFUA_4G04600	#N/A	'cytochrome c heme lyase, putative'		893	72.2472	811	82.4182	852	77.3327	0.700105		594	55.6291	630	49.3426	612	52.4858	0.140955	-0.55915		1395	46.843	551	48.3578	973	47.6004
AFUA_7G05830	#N/A	'MFS sugar transporter, putative'		200	8.68562	168	9.16458	184	8.9251	0.700095		110	5.5298	134	5.63361	122	5.58171	0.0229331	-0.677162		309	5.56967	115	5.41769	212	5.49368
AFUA_1G07230	#N/A	'DSBA-like thioredoxin domain protein'		292	33.9805	236	34.4978	264	34.2391	0.699419		161	21.688	148	16.6732	154.5	19.1806	-0.136579	-0.835999		434	20.9622	168	21.2081	301	21.0852
AFUA_8G00760	#N/A	'cytochrome P450, putative'		51	2.922	49	3.52645	50	3.22422	0.699166		15	0.994825	38	2.10768	26.5	1.55125	-0.356353	-1.05552		86	2.04507	31	1.92671	58.5	1.98589
AFUA_2G00590	#N/A	'glutathione S-transferase, putative'		663	77.9633	625	92.3186	644	85.141	0.698994		291	39.611	408	46.446	349.5	43.0285	-0.285567	-0.984561		1041	50.8075	424	54.0864	732.5	52.447
AFUA_2G15510	#N/A	'DUF866 domain protein'		1612	162.875	1552	196.976	1582	179.925	0.698637		615	71.9299	1093	106.91	854	89.4201	-0.310088	-1.00872		2650	111.131	1009	110.592	1829.5	110.862
AFUA_5G01840	#N/A	'DUF455 domain protein'		4422	148.931	3691	156.151	4056.5	152.541	0.698594		2704	105.419	3071	100.129	2887.5	102.774	0.128872	-0.569722		7047	98.508	2449	89.475	4748	93.9915
AFUA_3G00865	#N/A	'conserved hypothetical protein'		87	14.2964	85	17.5453	86	15.9209	0.698176		19	3.61417	36	5.72694	27.5	4.67055	-1.07108	-1.76925		144	9.82136	55	9.80431	99.5	9.81283
AFUA_2G04980	#N/A	'tyrosine decarboxylase, putative'		2822	166.467	2184	161.829	2503	164.148	0.696878		1439	98.2605	1804	103.02	1621.5	100.64	-0.00891771	-0.705795		4085	100.015	1602	102.513	2843.5	101.264
AFUA_7G06790	#N/A	'putative allantoate permease of the major facilitator superfamily'		122	5.93608	118	7.21199	120	6.57404	0.69633		65	3.661	103	4.85164	84	4.25632	0.0691584	-0.627172		211	4.26111	73	3.85309	142	4.0571
AFUA_4G08800	#N/A	'ABC a-pheromone efflux pump Ste6'		140	2.92801	102	2.67964	121	2.80382	0.696145		88	2.13046	67	1.35653	77.5	1.74349	0.0107308	-0.685414		221	1.91839	68	1.54276	144.5	1.73057
AFUA_1G14960	#N/A	'gelsolin repeat protein, putative'		1294	22.7604	978	21.6081	1136	22.1843	0.695814		758	15.4334	1097	18.6794	927.5	17.0564	0.316591	-0.379223		1865	13.6152	722	13.7762	1293.5	13.6957
AFUA_6G01920	#N/A	'xenobiotic compound monooxygenase, DszA family'		1355	73.503	1024	69.7747	1189.5	71.6389	0.695196		610	38.3038	738	38.7555	674	38.5296	-0.199578	-0.894773		1782	40.1212	822	48.3708	1302	44.246
AFUA_6G09090	#N/A	'conserved hypothetical protein'		404	58.3702	462	83.8464	433	71.1083	0.69509		145	24.2507	232	32.4496	188.5	28.3501	-0.631573	-1.32666		801	48.0333	254	39.8097	527.5	43.9215
AFUA_5G06060	#N/A	'sulfur metabolism regulator SkpA, putative'		1084	135.082	991	155.123	1037.5	145.102	0.695083		581	83.8091	651	78.5346	616	81.1718	-0.142936	-0.83802		1678	86.7883	684	92.4635	1181	89.6259
AFUA_2G15650	#N/A	'N-methyltransferase, putative'		2733	84.8483	1975	77.0199	2354	80.9341	0.694672		1653	59.4049	1849	55.5714	1751	57.4882	0.20119	-0.493482		3658	47.1354	1570	52.8748	2614	50.0051
AFUA_3G00130	#N/A	'conserved hypothetical protein'		1075	23.3822	875	23.9066	975	23.6444	0.694318		565	14.2256	759	15.982	662	15.1038	0.0477315	-0.646587		1588	14.336	631	14.8885	1109.5	14.6123
AFUA_1G15850	#N/A	'C6 transcription factor, putative'		191	7.58274	154	7.67973	172.5	7.63124	0.693965		103	4.73343	122	4.68882	112.5	4.71113	-0.00187854	-0.695844		272	4.4819	115	4.95263	193.5	4.71727
AFUA_5G01550	#N/A	'C6 transcription factor, putative'		341	13.3023	258	12.6423	299.5	12.9723	0.693782		144	6.50252	227	8.57256	185.5	7.53754	-0.0894869	-0.783269		481	7.78787	195	8.25189	338	8.01988
AFUA_6G06670	#N/A	'conserved hypothetical protein'		1010	32.0891	815	32.5257	912.5	32.3074	0.692563		411	15.1156	592	18.2083	501.5	16.6619	-0.262746	-0.955309		1482	19.5427	593	20.4379	1037.5	19.9903
AFUA_2G16590	#N/A	'conserved hypothetical protein'		1	0.0937539	13	1.53096	7	0.812359	0.692226		7	0.759685	6	0.544568	6.5	0.652126	0.375259	-0.316967		18	0.700426	3	0.30511	10.5	0.502768
AFUA_3G12230	#N/A	'conserved hypothetical protein'		2157	134.117	1491	116.452	1824	125.284	0.691644		939	67.5844	1218	73.3151	1078.5	70.4498	-0.138896	-0.83054		2917	75.2786	1184	79.8605	2050.5	77.5696
AFUA_1G15170	#N/A	'acyl-CoA thioesterase II'		184	11.6589	176	14.0082	180	12.8335	0.691642		103	7.55477	127	7.79028	115	7.67253	-0.0505034	-0.742146		322	8.46826	108	7.42348	215	7.94587
AFUA_1G06500	#N/A	'hypothetical protein'		476	45.0981	354	42.1296	415	43.6138	0.691587		208	22.8119	199	18.2522	203.5	20.532	-0.395322	-1.08691		673	26.4647	268	27.5443	470.5	27.0045
AFUA_6G12030	#N/A	'rhamnosidase, putative'		27	3.46567	24	3.86962	25.5	3.66765	0.691236		9	1.33725	13	1.6154	11	1.47632	-0.62161	-1.31285		33	1.75808	20	2.78484	26.5	2.27146
AFUA_1G11250	#N/A	'amidohydrolase, putative'		914	59.296	682	55.5771	798	57.4365	0.691189		467	35.0705	604	37.9339	535.5	36.5022	0.0372035	-0.653986		1372	36.9431	486	34.2027	929	35.5729
AFUA_3G15030	#N/A	'oxidoreductase, zinc-binding dehydrogenase family, putative'		8	0.511603	10	0.803297	9	0.65745	0.691186		3	0.222081	2	0.123818	2.5	0.17295	N/A	N/A		15	0.398139	6	0.416237	10.5	0.407188
AFUA_6G07070	#N/A	'cellobiohydrolase celD'		120	7.26498	75	5.70357	97.5	6.48427	0.690822		51	3.57412	55	3.2235	53	3.39881	-0.241094	-0.931916		142	3.56814	68	4.46589	105	4.01701
AFUA_2G08520	#N/A	'50S ribosomal protein L14'		315	47.9027	246	46.9912	280.5	47.447	0.690437		193	33.9745	200	29.4436	196.5	31.709	0.109015	-0.581422		503	31.7481	164	27.0545	333.5	29.4013
AFUA_5G14080	#N/A	'conserved hypothetical protein'		372	28.8976	368	35.9087	370	32.4032	0.68945		152	13.6681	264	19.8534	208	16.7608	-0.261598	-0.951047		674	21.731	219	18.4548	446.5	20.0929
AFUA_6G03600	#N/A	'integral membrane protein (Pth11), putative'		24	1.37418	23	1.65422	23.5	1.5142	0.688979		9	0.596514	17	0.942307	13	0.769411	-0.28775	-0.976728		32	0.760471	18	1.11802	25	0.939247
AFUA_2G16710	#N/A	'conserved hypothetical protein'		869	42.8165	931	57.62	900	50.2183	0.688921		605	34.5059	652	31.0993	628.5	32.8026	0.0745173	-0.614403		1515	30.9816	586	31.3209	1050.5	31.1513
AFUA_6G03930	#N/A	'conserved hypothetical protein'		1489	90.8204	1280	98.0689	1384.5	94.4446	0.688512		672	47.4465	761	44.935	716.5	46.1907	-0.343353	-1.03187		2382	60.3019	860	56.9027	1621	58.6023
AFUA_6G03940	#N/A	'GTPase activating protein (Gyp7), putative'		3625	120.016	2800	116.445	3212.5	118.231	0.688508		2037	78.0673	2571	82.4035	2304	80.2354	0.129212	-0.559296		5343	73.4205	2041	73.3028	3692	73.3617
AFUA_4G07000	#N/A	'tyrosine phosphatase family protein'		44	4.46078	25	3.18369	34.5	3.82223	0.686467		17	1.99505	18	1.76661	17.5	1.88083	-0.336578	-1.02305		58	2.44054	21	2.30953	39.5	2.37503
AFUA_8G00660	#N/A	'solute transporter, putative'		16	1.43413	12	1.35108	14	1.3926	0.686391		3	0.311268	3	0.260315	3	0.285792	N/A	N/A		23	0.855648	9	0.875095	16	0.865372
AFUA_1G10250	#N/A	'hypothetical protein'		7	1.42094	10	2.54983	8.5	1.98539	0.685964		1	0.234977	3	0.589538	2	0.412257	N/A	N/A		11	0.92677	7	1.54143	9	1.2341
AFUA_6G03160	#N/A	'NACHT domain protein'		259	5.8446	238	6.74628	248.5	6.29544	0.685491		130	3.39582	220	4.80606	175	4.10094	0.0671381	-0.618353		436	4.08359	153	3.74535	294.5	3.91447
AFUA_3G03295	#N/A	'conserved hypothetical protein'		13	1.29312	12	1.49937	12.5	1.39624	0.685122		19	2.18773	16	1.54073	17.5	1.86423	1.10215	0.41703		29	1.19727	5	0.539524	17	0.868398
AFUA_1G05910	#N/A	'conserved hypothetical protein'		757	46.5843	772	59.6752	764.5	53.1297	0.6842		479	34.1213	644	38.3655	561.5	36.2434	0.132399	-0.551801		1217	31.0838	525	35.0468	871	33.0653
AFUA_5G00540	#N/A	'FacC-like extracellular signaling protein, putative'		23	2.21181	15	1.81194	19	2.01187	0.683974		17	1.89241	26	2.4205	21.5	2.15645	0.784094	0.10012		34	1.35706	11	1.14751	22.5	1.25229
AFUA_2G00730	#N/A	'FAD binding domain protein'		299	22.5817	227	21.5349	263	22.0583	0.683727		150	13.1136	172	12.5755	161	12.8445	-0.0964381	-0.780165		458	14.3566	160	13.1084	309	13.7325
AFUA_1G17530	#N/A	'MFS transporter, putative'		205	10.638	156	10.1687	180.5	10.4033	0.682975		97	5.82672	112	5.62647	104.5	5.72659	-0.178321	-0.861296		309	6.65526	112	6.30478	210.5	6.48002
AFUA_6G14150	#N/A	'C6 transcription factor, putative'		110	7.85161	84	7.53144	97	7.69152	0.68256		76	6.27951	82	5.66619	79	5.97285	0.317711	-0.36485		185	5.48073	53	4.10381	119	4.79227
AFUA_8G07330	#N/A	'isoflavone reductase family protein (CipA), putative'		101	9.19064	75	8.57271	88	8.88167	0.682093		65	6.84674	124	10.9234	94.5	8.88506	0.682643	0.00055055		152	5.74075	54	5.33045	103	5.5356
AFUA_3G02630	#N/A	'conserved hypothetical protein'		8	0.757951	5	0.595051	6.5	0.676501	0.681418		1	0.109672	2	0.183439	1.5	0.146556	N/A	N/A		11	0.432558	4	0.411109	7.5	0.421833
AFUA_3G07570	#N/A	'conserved hypothetical protein'		787	73.7843	613	72.1909	700	72.9876	0.681019		349	37.8757	480	43.5654	414.5	40.7206	-0.160874	-0.841894		1148	44.6716	456	46.3767	802	45.5242
AFUA_3G01220	#N/A	'aspartic-type endopeptidase, putative'		68	4.28751	50	3.96003	59	4.12377	0.68021		12	0.875838	13	0.793508	12.5	0.834673	-1.62447	-2.30468		66	1.72719	50	3.41989	58	2.57354
AFUA_4G12350	#N/A	'conserved hypothetical protein'		4285	236.446	4522	313.432	4403.5	274.939	0.679367		2830	180.765	3694	197.328	3262	189.046	0.138995	-0.540372		7183	164.508	2988	178.857	5085.5	171.683
AFUA_6G07240	#N/A	'4-hydroxybenzoate polyprenyl transferase, putative'		28	2.42962	28	3.05191	28	2.74076	0.679299		16	1.60711	14	1.17603	15	1.39157	-0.298562	-0.97786		48	1.72871	18	1.69433	33	1.71152
AFUA_6G09210	#N/A	'SIR2 family histone deacetylase, putative'		502	43.6018	455	49.6415	478.5	46.6217	0.679013		225	22.6219	283	23.7957	254	23.2088	-0.327314	-1.00633		787	28.3711	317	29.868	552	29.1195
AFUA_5G10240	#N/A	'conserved hypothetical protein'		525	51.3119	484	59.4205	504.5	55.3662	0.678973		371	41.9738	367	34.7245	369	38.3492	0.149163	-0.52981		785	31.8441	352	37.3205	568.5	34.5823
AFUA_8G07120	#N/A	'beta-1,6-glucanase Neg1, putative'		82	4.83711	74	5.48323	78	5.16017	0.678929		42	2.86792	52	2.96952	47	2.91872	-0.143152	-0.822081		130	3.18285	51	3.26353	90.5	3.22319
AFUA_4G12680	#N/A	'DNA repair protein Rad50'		1365	26.3492	1203	29.1698	1284	27.7595	0.678891		849	18.9709	1196	22.35	1022.5	20.6605	0.252782	-0.426108		2005	16.0639	889	18.6158	1447	17.3398
AFUA_3G07690	#N/A	'cytochrome c oxidase copper chaperone Cox17, putative'		409	89.0691	385	105.317	397	97.1929	0.678745		214	53.9466	219	46.17	216.5	50.0583	-0.278498	-0.957243		711	64.2649	242	57.1696	476.5	60.7173
AFUA_5G15030	#N/A	'arsenic resistance protein ArsH'		69	6.5581	60	7.1633	64.5	6.8607	0.678579		14	1.54029	17	1.56419	15.5	1.55224	-1.46542	-2.144		118	4.65491	38	3.91795	78	4.28643
AFUA_6G14630	#N/A	'conserved hypothetical protein'		41	2.76796	31	2.62888	36	2.69842	0.678502		18	1.40668	24	1.56855	21	1.48762	-0.180611	-0.859114		55	1.54113	25	1.83089	40	1.68601
AFUA_5G11790	#N/A	'RNA helicase/RNAse III, putative'		264	4.34619	231	4.77693	247.5	4.56156	0.678478		125	2.3821	149	2.37467	137	2.37839	-0.261068	-0.939546		403	2.75366	165	2.94669	284	2.85017
AFUA_4G05990	#N/A	'conserved hypothetical protein'		2208	317.479	1668	301.263	1938	309.371	0.677497		981	163.28	1043	145.182	1012	154.231	-0.326751	-1.00425		3618	215.916	1096	170.951	2357	193.434
AFUA_6G08350	#N/A	'retrograde regulation protein 2'		104	5.1696	88	5.49464	96	5.33212	0.677435		53	3.04962	80	3.84969	66.5	3.44965	0.0491767	-0.628258		169	3.48667	59	3.18143	114	3.33405
AFUA_5G11280	#N/A	'conserved hypothetical protein'		123	10.5304	156	16.7763	139.5	13.6534	0.676233		81	8.02733	92	7.62499	86.5	7.82616	-0.126648	-0.802881		230	8.17275	96	8.91573	163	8.54424
AFUA_4G08370	#N/A	'conserved hypothetical protein'		10899	776.099	9592	857.971	10245.5	817.035	0.67542		4681	385.847	6692	461.315	5686.5	423.581	-0.272339	-0.947759		17547	518.602	6532	504.571	12039.5	511.586
AFUA_3G13460	#N/A	'F-box domain protein'		1222	78.4269	983	79.2465	1102.5	78.8367	0.675118		718	53.3414	752	46.7222	735	50.0318	0.0190962	-0.656022		1888	50.2917	696	48.4562	1292	49.3739
AFUA_4G00330	#N/A	'hypothetical protein'		162	10.2287	154	12.2141	158	11.2214	0.67505		112	8.18599	127	7.76287	119.5	7.97443	0.18225	-0.4928		275	7.20676	100	6.8494	187.5	7.02808
AFUA_2G14390	#N/A	'methyltransferase, putative'		3101	308.117	2856	356.455	2978.5	332.286	0.674456		1540	177.125	1857	178.623	1698.5	177.874	-0.227113	-0.901569		5288	218.075	1840	198.325	3564	208.2
AFUA_3G02980	#N/A	'metalloreductase Fre8, putative'		252	12.9571	197	12.7234	224.5	12.8402	0.674307		112	6.66607	118	5.87353	115	6.2698	-0.359875	-1.03418		396	8.45087	137	7.64138	266.5	8.04613
AFUA_6G02575	#N/A	'conserved hypothetical protein'		32	4.69905	13	2.39793	22.5	3.54849	0.674103		9	1.52985	10	1.42158	9.5	1.47571	-0.591687	-1.26579		39	2.37698	13	2.07085	26	2.22391
AFUA_4G03840	#N/A	'DNA repair protein Rhp26/Rad26, putative'		1103	26.3552	846	25.3918	974.5	25.8735	0.672179		604	16.7061	716	16.5621	660	16.6341	0.0348449	-0.637334		1526	15.1337	669	17.3406	1097.5	16.2371
AFUA_3G10830	#N/A	'glutathione S-transferase GstA'		222	21.8403	171	21.1317	196.5	21.486	0.671601		86	9.79379	127	12.0954	106.5	10.9446	-0.301577	-0.973178		334	13.6381	125	13.3402	229.5	13.4891
AFUA_5G10350	#N/A	'conserved hypothetical protein'		14	3.45086	13	4.02509	13.5	3.73798	0.67059		6	1.71197	11	2.62485	8.5	2.16841	-0.11503	-0.78562		25	2.55764	8	2.13912	16.5	2.34838
AFUA_3G14790	#N/A	'pentafunctional AROM polypeptide, putative'		11	1.1423	6	0.782657	8.5	0.962478	0.670095		5	0.60104	2	0.201061	3.5	0.401051	N/A	N/A		15	0.646516	5	0.563253	10	0.604884
AFUA_3G07155	#N/A	'conserved hypothetical protein'		109	16.8908	134	26.0832	121.5	21.487	0.66934		62	11.1214	70	10.501	66	10.8112	-0.32159	-0.99093		164	10.5479	98	16.4738	131	13.5109
AFUA_1G16635	#N/A	'DSBA family oxidoreductase, putative'		458	45.2067	394	48.8502	426	47.0284	0.668693		285	32.5633	313	29.9084	299	31.2358	0.0783623	-0.590331		736	30.152	271	29.017	503.5	29.5845
AFUA_1G05260	#N/A	'DNA-directed DNA polymerase theta, putative'		350	9.83491	248	8.7536	299	9.29425	0.668666		202	6.57052	279	7.58958	240.5	7.08005	0.276087	-0.392579		493	5.74976	195	5.94405	344	5.84691
AFUA_6G10670	#N/A	'conserved hypothetical protein'		8	1.05246	7	1.15677	7.5	1.10462	0.668568		6	0.913722	8	1.01887	7	0.966296	0.475558	-0.19301		15	0.819046	4	0.570851	9.5	0.694949
AFUA_6G12880	#N/A	'hypothetical protein'		36	9.69973	36	12.1841	36	10.9419	0.668568		19	5.92593	25	6.52091	22	6.22342	-0.145515	-0.814082		63	7.04527	23	6.7225	43	6.88388
AFUA_7G00930	#N/A	'integral membrane protein'		8	0.550867	17	1.47041	12.5	1.01064	0.667663		10	0.797082	9	0.599944	9.5	0.698513	0.134755	-0.532908		21	0.600173	9	0.672272	15	0.636222
AFUA_4G10080	#N/A	'conserved hypothetical protein'		894	52.7016	754	55.8329	824	54.2673	0.66762		471	32.1406	493	28.1349	482	30.1377	-0.180892	-0.848512		1376	33.6671	542	34.6602	959	34.1637
AFUA_1G16160	#N/A	'C6 transcription factor, putative'		336	50.8377	262	49.7944	299	50.316	0.66646		197	34.5032	208	30.4664	202.5	32.4848	0.035206	-0.631254		581	36.4857	164	26.9176	372.5	31.7017
AFUA_5G02820	#N/A	'conserved hypothetical protein'		27	3.63194	25	4.22423	26	3.92809	0.666419		3	0.467135	5	0.651114	4	0.559125	N/A	N/A		39	2.17741	19	2.77252	29	2.47497
AFUA_3G14620	#N/A	'extracellular endo-1,5-alpha-L-arabinase, putative'		47	3.42008	30	2.74216	38.5	3.08112	0.666266		36	3.0324	34	2.39513	35	2.71376	0.483108	-0.183158		58	1.75173	27	2.13131	42.5	1.94152
AFUA_1G08990	#N/A	'lactonohydrolase, putative'		475	29.4935	411	32.0559	443	30.7747	0.664396		233	16.7469	244	14.6668	238.5	15.7069	-0.305955	-0.970351		796	20.5138	272	18.3209	534	19.4174
AFUA_3G02520	#N/A	'MFS multidrug transporter, putative'		2843	124.006	2215	121.359	2529	122.683	0.664269		1421	71.7476	1593	67.2658	1507	69.5067	-0.155441	-0.81971		4130	74.7683	1692	80.0595	2911	77.4139
AFUA_2G16060	#N/A	'conserved hypothetical protein'		1382	80.4649	1035	75.6958	1208.5	78.0803	0.664106		672	45.2912	775	43.6829	723.5	44.4871	-0.147467	-0.811573		2144	51.8112	740	46.7386	1442	49.2749
AFUA_2G15890	#N/A	'RING finger protein, putative'		536	19.6934	387	17.8607	461.5	18.7771	0.664052		221	9.39927	329	11.7021	275	10.5507	-0.167584	-0.831636		791	12.0624	292	11.6382	541.5	11.8503
AFUA_5G05980	#N/A	'calcium/calmodulin dependent protein kinase, putative'		2344	81.4206	1927	84.0797	2135.5	82.7502	0.663405		1134	45.597	1415	47.5822	1274.5	46.5896	-0.16535	-0.828754		3764	54.2659	1333	50.2288	2548.5	52.2473
AFUA_6G08470	#N/A	'glycerol kinase, putative'		4615	212.452	3792	219.276	4203.5	215.864	0.663069		1970	104.979	2332	103.927	2151	104.453	-0.384198	-1.04727		6996	133.672	2783	138.979	4889.5	136.325
AFUA_1G15840	#N/A	'conserved hypothetical protein'		278	14.5865	222	14.6316	250	14.609	0.662124		163	9.90008	191	9.70175	177	9.80091	0.086254	-0.57587		414	9.01583	166	9.44841	290	9.23212
AFUA_2G01290	SecMet Gene	'polyketide synthase, putative'		357	3.74106	292	3.84363	324.5	3.79234	0.661593		172	2.08641	229	2.32313	200.5	2.20477	-0.120868	-0.782461		598	2.60092	193	2.19396	395.5	2.39744
AFUA_1G10700	#N/A	'proteasome regulatory particle subunit (Nas6), putative'		756	66.37	639	70.4667	697.5	68.4184	0.660969		486	49.3893	481	40.8796	483.5	45.1345	0.060815	-0.600154		1246	45.4013	432	41.1415	839	43.2714
AFUA_5G09100	#N/A	'MAP kinase MpkC'		251	13.4289	184	12.3657	217.5	12.8973	0.660668		133	8.23694	125	6.47425	129	7.3556	-0.149489	-0.810157		348	7.72766	148	8.58965	248	8.15865
AFUA_1G01250	#N/A	'glucuronyl hydrolase, putative'		96	4.76666	81	5.05197	88.5	4.90932	0.659264		52	2.98877	68	3.26861	60	3.12869	0.0093016	-0.649962		171	3.52403	50	2.69314	110.5	3.10858										AFUA_3G01560	SecMet Gene
AFUA_1G16640	#N/A	'conserved hypothetical protein'		232	26.1175	156	22.0597	194	24.0886	0.658819		149	19.4167	130	14.1676	139.5	16.7922	0.138258	-0.520561		329	15.3723	124	15.1429	226.5	15.2576
AFUA_5G14010	#N/A	'HIT finger domain protein, putative'		207	13.6764	208	17.2622	207.5	15.4693	0.658419		128	9.78943	124	7.93112	126	8.86028	-0.145568	-0.803986		328	8.99447	148	10.6074	238	9.80093
AFUA_4G11460	#N/A	'aminotransferase, classes I and II, putative'		478	24.1483	327	20.751	402.5	22.4496	0.658245		223	13.041	257	12.5691	240	12.805	-0.151739	-0.809984		659	13.818	267	14.6324	463	14.2252
AFUA_3G01410	#N/A	'polyketide synthase, putative'		235	2.59345	161	2.23187	198	2.41266	0.658238		113	1.44356	139	1.48504	126	1.4643	-0.0621784	-0.720416		299	1.36956	141	1.68801	220	1.52879
AFUA_5G06970	#N/A	'conserved hypothetical protein'		1434	173.633	1348	205.024	1391	189.329	0.657929		771	108.065	990	116.046	880.5	112.055	-0.0987535	-0.756683		2329	117.045	936	122.943	1632.5	119.994
AFUA_3G14200	#N/A	'conserved hypothetical protein'		5	0.988133	5	1.24122	5	1.11468	0.657795		3	0.686298	7	1.33923	5	1.01276	0.519469	-0.138326		12	0.984299	2	0.428767	7	0.706533
AFUA_1G16400	#N/A	'beta-glucosidase, putative'		80	4.48052	52	3.65826	66	4.06939	0.657744		44	2.85258	55	2.98204	49.5	2.91731	0.177568	-0.480176		120	2.78946	39	2.36946	79.5	2.57946
AFUA_3G11800	#N/A	'conserved hypothetical protein'		635	36.2198	512	36.6839	573.5	36.4518	0.65679		310	20.4682	517	28.5479	413.5	24.5081	0.084056	-0.572734		981	23.2243	372	23.0177	676.5	23.121
AFUA_4G07950	#N/A	'conserved hypothetical protein'		407	46.2827	388	55.4228	397.5	50.8528	0.656775		191	25.1422	203	22.3476	197	23.7449	-0.441931	-1.09871		635	29.9708	280	34.5404	457.5	32.2556
AFUA_4G04745	#N/A	'replication fork protection component Swi3, putative'		2177	209.352	2017	243.645	2097	226.499	0.656735		1023	113.878	1359	126.517	1191	120.198	-0.257357	-0.914092		3804	151.831	1299	135.511	2551.5	143.671
AFUA_1G16430	#N/A	'hypothetical protein'		25	0.864378	27	1.17263	26	1.0185	0.656633		9	0.360207	8	0.267772	8.5	0.31399	-1.04103	-1.69766		43	0.617068	18	0.675122	30.5	0.646095
AFUA_8G05900	#N/A	'hypothetical protein'		14	1.23633	11	1.22021	12.5	1.22827	0.656394		7	0.715569	11	0.940398	9	0.827984	0.0874419	-0.568953		19	0.696404	9	0.862176	14	0.77929
AFUA_4G08230	#N/A	'aldehyde reductase, putative'		21	1.27309	17	1.29456	19	1.28382	0.656265		10	0.701755	10	0.586882	10	0.644319	-0.338335	-0.9946		36	0.905821	11	0.723399	23.5	0.81461
AFUA_2G00530	#N/A	'DUF1275 domain protein'		380	31.1366	247	25.4224	313.5	28.2795	0.655312		186	17.6419	182	14.4368	184	16.0393	-0.162828	-0.81814		528	17.9565	202	17.9549	365	17.9557
AFUA_5G00240	#N/A	'hypothetical protein'		38	8.11775	25	6.70849	31.5	7.41312	0.653944		13	3.21471	22	4.54973	17.5	3.88222	-0.279255	-0.933198		54	4.78791	20	4.63476	37	4.71134
AFUA_5G07250	#N/A	'DUF300 domain protein, putative'		216	10.1466	176	10.3852	196	10.2659	0.65389		125	6.79711	154	7.00326	139.5	6.90018	0.080737	-0.573153		306	5.96609	139	7.08318	222.5	6.52463
AFUA_4G12030	#N/A	'hypothetical protein'		17	3.69318	26	7.09508	21.5	5.39413	0.653843		12	3.01772	15	3.15467	13.5	3.08619	-0.151718	-0.805561		29	2.61487	18	4.24199	23.5	3.42843
AFUA_7G00510	#N/A	'conserved hypothetical protein'		319	46.539	262	48.0131	290.5	47.276	0.65367		166	28.0337	188	26.5519	177	27.2928	-0.138919	-0.79259		611	36.9971	146	23.106	378.5	30.0515
AFUA_4G03340	#N/A	'DUF1212 domain membrane protein'		688	23.7877	587	25.4938	637.5	24.6407	0.653492		361	14.4483	423	14.1584	392	14.3034	-0.131198	-0.78469		1028	14.7522	442	16.578	735	15.6651
AFUA_1G02970	#N/A	'salicylate hydroxylase, putative'		1311	87.7152	1217	102.281	1264	94.9982	0.65345		758	58.7067	793	51.3638	775.5	55.0353	-0.134094	-0.787544		2136	59.3163	847	61.4754	1491.5	60.3959										AFUA_4G14705	SecMet Gene
AFUA_7G04900	#N/A	'MFS multidrug transporter, putative'		18	1.04463	11	0.801894	14.5	0.923264	0.653055		8	0.537437	9	0.505645	8.5	0.521541	-0.170907	-0.823962		20	0.48175	11	0.692516	15.5	0.587133
AFUA_3G01850	#N/A	'porphyromonas-type peptidyl-arginine deiminase superfamily'		199	15.1056	170	16.2093	184.5	15.6574	0.651442		88	7.73237	154	11.3166	121	9.52448	-0.0656949	-0.717136		327	10.3022	117	9.63419	222	9.96822
AFUA_8G07030	#N/A	'endo-1,4-beta-mannosidase, putative'		40	2.28011	31	2.21968	35.5	2.2499	0.651107		26	1.7156	30	1.6555	28	1.68555	0.234467	-0.41664		61	1.4432	23	1.42223	42	1.43272
AFUA_4G13990	#N/A	'conserved hypothetical protein'		24886	3461.76	21482	3753.61	23184	3607.68	0.650603		12463	2006.83	16530	2226	14496.5	2116.42	-0.118847	-0.769449		40358	2330.08	15018	2266.21	27688	2298.14
AFUA_1G01140	#N/A	'conserved hypothetical protein'		97	11.4665	93	13.8094	95	12.638	0.650441		51	6.97872	70	8.01067	60.5	7.4947	-0.10338	-0.753821		174	8.53707	59	7.56584	116.5	8.05146										AFUA_2G18030	SecMet Gene
AFUA_2G13030	#N/A	'phenylalanyl-tRNA synthetase alpha subunit (PodG), putative'		756	43.5647	648	46.9051	702	45.2349	0.650128		449	29.9506	488	27.2235	468.5	28.587	-0.0119476	-0.662075		1229	29.3944	452	28.2551	840.5	28.8248
AFUA_2G17390	#N/A	'conserved hypothetical protein'		16	0.54295	15	0.639387	15.5	0.591168	0.649313		13	0.510657	19	0.624173	16	0.567415	0.590148	-0.059165		30	0.422534	9	0.331305	19.5	0.376919
AFUA_6G03090	#N/A	'cytochrome P450 alkane hydroxylase, putative'		1210	69.4144	1004	72.3487	1107	70.8816	0.649068		637	42.3009	765	42.4852	701	42.3931	-0.0925144	-0.741583		1894	45.0967	728	45.3045	1311	45.2006
AFUA_1G07310	#N/A	'conserved hypothetical protein'		934	76.2518	791	81.1171	862.5	78.6845	0.648784		528	49.8981	628	49.6335	578	49.7658	-0.0121419	-0.660926		1394	47.2353	600	53.1374	997	50.1864
AFUA_4G06890	#N/A	'14-alpha sterol demethylase Cyp51A'		5890	326.415	4136	287.917	5013	307.166	0.647586		2609	167.369	3030	162.558	2819.5	164.963	-0.249286	-0.896872		8108	186.496	3421	205.662	5764.5	196.079
AFUA_8G07225	#N/A	'conserved hypothetical protein'		105	24.9229	103	30.71	104	27.8164	0.646589		171	46.9842	129	29.6422	150	38.3132	1.10849	0.461904		183	18.0286	68	17.5091	125.5	17.7688
AFUA_8G01930	#N/A	'methyltransferase LaeA-like, putative'		1023	58.203	1018	72.7528	1020.5	65.4779	0.646587		598	39.3837	668	36.7923	633	38.088	-0.135083	-0.78167		1794	42.3635	669	41.2897	1231.5	41.8266
AFUA_4G09850	#N/A	'hypothetical protein'		16	2.19841	6	1.03555	11	1.61698	0.646482		9	1.43145	15	1.99522	12	1.71334	0.729988	0.0835067		31	1.76787	2	0.298101	16.5	1.03299
AFUA_5G03280	#N/A	'conserved hypothetical protein'		420	51.9772	333	51.7655	376.5	51.8713	0.64608		222	31.8026	286	34.2642	254	33.0334	-0.00493108	-0.651012		632	32.4624	252	33.8306	442	33.1465
AFUA_4G14110	#N/A	'conserved hypothetical protein'		155	24.2705	153	30.0934	154	27.1819	0.645675		132	23.9258	131	19.8577	131.5	21.8918	0.333416	-0.312259		289	18.7821	94	15.9669	191.5	17.3745
AFUA_7G00550	#N/A	'NACHT and WD40 domain protein'		198	3.33428	169	3.57484	183.5	3.45456	0.645293		143	2.78753	224	3.65171	183.5	3.21962	0.543681	-0.101611		321	2.24358	119	2.17385	220	2.20872
AFUA_4G14680	#N/A	'C6 transcription factor, putative'		179	11.0837	150	11.6669	164.5	11.3753	0.645092		90	6.45092	112	6.71371	101	6.58231	-0.14415	-0.789242		323	8.3011	93	6.24686	208	7.27398
AFUA_5G09990	#N/A	'C6 transcription factor, putative'		101	4.94379	79	4.85734	90	4.90057	0.645058		113	6.4027	89	4.21736	101	5.31003	0.760829	0.115772		136	2.76298	66	3.50452	101	3.13375
AFUA_1G09580	#N/A	'conserved hypothetical protein'		1233	105.965	940	101.475	1086.5	103.72	0.644876		1528	152.009	1390	115.645	1459	133.827	1.01255	0.367671		1929	68.8071	685	63.8612	1307	66.3341
AFUA_2G15750	#N/A	'gamma-tubulin complex component GCP4, putative'		1050	36.9011	819	36.1549	934.5	36.528	0.642716		597	24.2868	779	26.5033	688	25.395	0.11826	-0.524456		1645	23.9948	598	22.798	1121.5	23.3964
AFUA_8G00342	#N/A	'hypothetical protein'		216	19.0001	207	22.872	211.5	20.936	0.642405		116	11.8115	113	9.62257	114.5	10.717	-0.323677	-0.966082		361	13.1798	143	13.6453	252	13.4125
AFUA_3G14610	#N/A	'cytochrome P450 monooxygenase, putative'		630	29.3332	437	25.5584	533.5	27.4458	0.642106		209	11.2645	259	11.6743	234	11.4694	-0.616691	-1.2588		806	15.576	388	19.5973	597	17.5866
AFUA_7G04590	#N/A	'telomerase reverse transcriptase, putative'		569	12.5312	378	10.4569	473.5	11.4941	0.641921		321	8.18335	418	8.91185	369.5	8.5476	0.214624	-0.427298		825	7.5411	301	7.19105	563	7.36607
AFUA_8G01420	#N/A	'quinone oxidoreductase, putative'		80	6.24699	71	6.96421	75.5	6.6056	0.641184		34	3.07331	44	3.32618	39	3.19974	-0.40455	-1.04573		115	3.72717	56	4.74367	85.5	4.23542
AFUA_5G02880	#N/A	'C6 transcription factor, putative'		273	9.44994	224	9.73973	248.5	9.59483	0.641044		158	6.33096	202	6.76907	180	6.55001	0.090284	-0.55076		454	6.52263	154	5.78273	304	6.15268
AFUA_5G06990	#N/A	'O-methyltransferase, putative'		129	13.3806	140	18.2409	134.5	15.8107	0.640772		54	6.48373	55	5.5228	54.5	6.00327	-0.756313	-1.39708		262	11.2794	80	9.00162	171	10.1405
AFUA_3G00750	#N/A	'short-chain dehydrogenase/reductase, putative'		21	2.17823	16	2.08467	18.5	2.13145	0.640438		6	0.720415	19	1.90788	12.5	1.31415	-0.0572744	-0.697712		40	1.72205	9	1.01268	24.5	1.36737
AFUA_6G13530	#N/A	'UPF0023 family protein'		533	43.6731	423	43.5372	478	43.6051	0.640356		346	32.8178	381	30.222	363.5	31.5199	0.172121	-0.468235		882	29.9955	292	25.9547	587	27.9751
AFUA_4G03585	#N/A	'alpha-galactosidase, putative'		554	23.8857	481	26.0499	517.5	24.9678	0.640251		360	17.9671	423	17.6555	391.5	17.8113	0.152973	-0.487277		873	15.6223	351	16.4166	612	16.0194
AFUA_2G09470	#N/A	'HVA22 domain membrane protein'		2203	170.395	1754	170.414	1978.5	170.405	0.640166		1151	103.054	1374	102.882	1262.5	102.968	-0.0866	-0.726766		3448	110.691	1287	107.986	2367.5	109.338
AFUA_3G01490	#N/A	'alcohol dehydrogenase, putative'		162	12.4125	149	14.3405	155.5	13.3765	0.640007		99	8.78063	108	8.01087	103.5	8.39575	-0.0319608	-0.671968		302	9.60399	91	7.56365	196.5	8.58382
AFUA_4G13300	#N/A	'conserved hypothetical protein'		327	32.9284	281	35.5437	304	34.2361	0.639739		148	17.2517	226	22.0315	187	19.6416	-0.161868	-0.801607		534	22.3185	198	21.6289	366	21.9737
AFUA_1G01340	#N/A	'C6 transcription factor, putative'		96	5.55342	69	5.01385	82.5	5.28363	0.639536		28	1.87497	59	3.3041	43.5	2.58953	-0.389303	-1.02884		144	3.45742	53	3.32591	98.5	3.39167										AFUA_3G01450	SecMet Gene
AFUA_5G07040	#N/A	'ubiquitin conjugating enzyme (UbcA), putative'		1670	130.633	1286	126.361	1478	128.497	0.639311		1072	97.0686	1052	79.6645	1062	88.3666	0.0991494	-0.540162		2518	81.7512	981	83.2439	1749.5	82.4975
AFUA_1G03170	#N/A	'esterase, putative'		175	5.17857	124	4.60921	149.5	4.89389	0.638537		74	2.53484	93	2.6642	83.5	2.59952	-0.274201	-0.912738		261	3.20563	96	3.08169	178.5	3.14366										AFUA_5G10150	SecMet Gene
AFUA_2G16610	#N/A	'N,N-dimethylglycine oxidase'		146	10.9436	123	11.581	134.5	11.2623	0.638511		91	7.89577	123	8.92532	107	8.41054	0.217283	-0.421228		256	7.9643	80	6.50493	168	7.23461
AFUA_3G07240	#N/A	'multidomain presynaptic cytomatrix related protein'		950	53.0077	802	56.2111	876	54.6094	0.637861		453	29.259	618	33.3822	535.5	31.3206	-0.164176	-0.802037		1562	36.174	562	34.0171	1062	35.0955
AFUA_7G05080	#N/A	'C6 transcription factor, putative'		22	0.815996	13	0.605677	17.5	0.710837	0.637523		10	0.42935	11	0.394975	10.5	0.412162	-0.148782	-0.786305		28	0.431046	12	0.482828	20	0.456937
AFUA_7G08250	#N/A	'C6 finger domain protein, putative'		41	1.02469	22	0.690656	31.5	0.857671	0.636957		11	0.318233	14	0.338724	12.5	0.328479	-0.747668	-1.38462		41	0.425296	25	0.677786	33	0.551541
AFUA_6G12540	#N/A	'RING finger protein'		4654	243.196	3772	247.591	4213	245.394	0.636197		2692	162.837	3491	176.601	3091.5	169.719	0.104243	-0.531954		7670	166.351	2636	149.425	5153	157.888
AFUA_2G13610	#N/A	'2-methylcitrate dehydratase (PrpD), putative'		192	10.7465	153	10.757	172.5	10.7518	0.634314		120	7.7749	147	7.9652	133.5	7.87005	0.184183	-0.450131		301	6.99253	113	6.86107	207	6.9268
AFUA_3G10580	#N/A	'conserved hypothetical protein'		694	59.6431	608	65.6352	651	62.6392	0.634167		346	34.421	363	30.2008	354.5	32.3109	-0.320877	-0.955044		1126	40.1642	435	40.5542	780.5	40.3592
AFUA_3G07390	#N/A	'conserved hypothetical protein'		212	45.2885	212	56.888	212	51.0882	0.634118		94	23.2448	126	26.0576	110	24.6512	-0.417215	-1.05133		374	33.1607	141	32.6751	257.5	32.9179
AFUA_7G00652	#N/A	'C6 and C2H2 transcription factor RegA-like, putative'		21	0.628267	40	1.5032	30.5	1.06573	0.633381		15	0.519472	20	0.57925	17.5	0.549361	-0.32264	-0.956021		61	0.757452	19	0.616629	40	0.68704
AFUA_2G05720	#N/A	'conserved hypothetical protein'		835	125.491	675	127.428	755	126.459	0.633006		306	53.2347	384	55.8688	345	54.5517	-0.579971	-1.21298		1279	79.7807	511	83.3093	895	81.545
AFUA_8G06820	#N/A	'dihydrofolate reductase family protein'		112	17.1776	100	19.2654	106	18.2215	0.632566		46	8.16675	84	12.472	65	10.3194	-0.187721	-0.820287		202	12.8587	64	10.6481	133	11.7534
AFUA_4G03100	#N/A	'ras-like GTP-binding protein, putative'		483	45.4732	466	55.1095	474.5	50.2914	0.632119		319	34.7652	334	30.4415	326.5	32.6034	0.00682892	-0.62529		848	33.1363	311	31.7625	579.5	32.4494
AFUA_2G13040	#N/A	'mitochondrial co-chaperone GrpE, putative'		1143	114.201	972	121.99	1057.5	118.096	0.631235		746	86.2799	818	79.1206	782	82.7003	0.117244	-0.513991		2028	84.0995	631	68.3912	1329.5	76.2453
AFUA_4G13070	#N/A	'alpha/beta hydrolase, putative'		805	85.984	808	108.409	806.5	97.1966	0.63109		385	47.6024	545	56.3547	465	51.9785	-0.2719	-0.90299		1514	67.1194	504	58.398	1009	62.7587
AFUA_6G12050	#N/A	'nonribosomal peptide synthase, putative'		2142	49.0895	1362	39.2084	1752	44.149	0.630549		901	23.9023	1217	27.0005	1059	25.4514	-0.164086	-0.794634		2648	25.1877	1281	31.8467	1964.5	28.5172
AFUA_8G06160	#N/A	'conserved hypothetical protein'		325	31.0211	285	34.1705	305	32.5958	0.630202		145	16.0209	187	17.2793	166	16.6501	-0.33895	-0.969152		530	20.9966	204	21.1227	367	21.0597
AFUA_7G06330	#N/A	'hypothetical protein'		9	1.77084	11	2.7187	10	2.24477	0.630033		6	1.36658	4	0.761917	5	1.06425	-0.446703	-1.07674		12	0.979982	9	1.92099	10.5	1.45048
AFUA_4G03670	#N/A	'C6 transcription factor, putative'		145	7.59916	134	8.82135	139.5	8.21025	0.629402		80	4.85326	88	4.46469	84	4.65898	-0.188012	-0.817413		258	5.612	88	5.00295	173	5.30747
AFUA_2G06100	#N/A	'DUF907 domain protein'		3802	149.289	2404	118.572	3103	133.93	0.629243		2397	108.95	3091	117.497	2744	113.224	0.386934	-0.242309		5208	84.8763	2073	88.2999	3640.5	86.5881
AFUA_4G01230	#N/A	'GABA permease, putative'		4197	213.957	3475	222.524	3836	218.241	0.629209		3220	190.016	3039	149.979	3129.5	169.998	0.268805	-0.360404		6892	145.826	2466	136.373	4679	141.099
AFUA_6G07670	#N/A	'cytochrome c oxidase assembly protein cox15'		2042	116.696	1687	121.101	1864.5	118.899	0.629142		1062	70.2542	1262	69.8188	1162	70.0365	-0.134414	-0.763557		3053	72.415	1312	81.3357	2182.5	76.8754
AFUA_6G04020	#N/A	'peptidyl-tRNA hydrolase domain protein'		1929	246.897	2122	341.162	2025.5	294.03	0.629126		1122	166.235	1296	160.583	1209	163.409	-0.218349	-0.847474		3642	193.474	1345	186.746	2493.5	190.11
AFUA_1G17360	#N/A	'bZIP transcription factor (BACH2), putative'		1539	160.375	1401	183.387	1470	171.881	0.629027		1303	157.177	1421	143.352	1362	150.264	0.435119	-0.193907		2591	112.064	975	110.217	1783	111.14
AFUA_3G13450	#N/A	'oxidoreductase, short chain dehydrogenase/reductase family superfamily'		1705	170.924	1510	190.146	1607.5	180.535	0.628691		879	102.003	1229	119.273	1054	110.638	-0.077742	-0.706433		2829	117.709	1065	115.817	1947	116.763
AFUA_6G03370	#N/A	'short-chain dehydrogenase/reductase, putative'		14	1.26624	16	1.81778	15	1.54201	0.62863		5	0.523487	7	0.612913	6	0.5682	-0.811715	-1.44035		27	1.01357	10	0.98115	18.5	0.99736
AFUA_2G03155	#N/A	'conserved hypothetical protein'		1364	183.206	1291	217.813	1327.5	200.509	0.628452		601	93.4427	855	111.174	728	102.308	-0.342295	-0.970747		2382	132.79	869	126.616	1625.5	129.703
AFUA_3G14520	#N/A	'enoyl-CoA hydratase/isomerase family protein'		345	31.1725	329	37.3405	337	34.2565	0.628298		168	17.5714	228	19.9434	198	18.7574	-0.24062	-0.868918		586	21.9761	228	22.3477	407	22.1619
AFUA_6G12710	#N/A	'ubiquitin C-terminal hydrolase Ubp8, putative'		871	42.0378	705	42.7409	788	42.3893	0.628124		456	25.4761	547	25.5576	501.5	25.5169	-0.104127	-0.732251		1340	26.8427	535	28.0105	937.5	27.4266
AFUA_3G12350	#N/A	'stress response RCI peptide, putative'		1714	427.179	1520	475.855	1617	451.517	0.6281		1709	493.045	1871	451.423	1790	472.234	0.692823	0.0647227		2729	282.295	1117	301.993	1923	292.144
AFUA_2G11570	#N/A	'F-box domain protein'		2708	219.881	2737	279.156	2722.5	249.518	0.627977		1763	165.706	2273	178.669	2018	172.187	0.0928115	-0.535165		5340	179.962	1623	142.956	3481.5	161.459
AFUA_4G12020	#N/A	'conserved hypothetical protein'		105	4.03118	101	4.87076	103	4.45097	0.627954		58	2.57761	83	3.08484	70.5	2.83122	-0.02474	-0.652694		189	3.01165	66	2.74873	127.5	2.88019
AFUA_3G07840	#N/A	'conserved hypothetical protein'		14	1.91189	9	1.54387	11.5	1.72788	0.627881		3	0.474246	11	1.45425	7	0.964249	-0.213647	-0.841527		29	1.64374	4	0.592573	16.5	1.11816
AFUA_4G00570	#N/A	'MFS multidrug transporter, putative'		66	3.35506	33	2.10719	49.5	2.73112	0.627784		33	1.94185	64	3.14955	48.5	2.5457	0.526351	-0.101432		63	1.32922	40	2.20578	51.5	1.7675
AFUA_5G12450	#N/A	'hypothetical protein'		47	2.43192	36	2.33985	41.5	2.38588	0.627784		25	1.4974	19	0.951737	22	1.22457	-0.334466	-0.96225		68	1.46036	29	1.62778	48.5	1.54407
AFUA_4G12780	#N/A	'conserved hypothetical protein'		676	52.8791	596	58.5621	636	55.7206	0.627687		339	30.6961	420	31.8052	379.5	31.2507	-0.206637	-0.834324		1197	38.8626	392	33.2636	794.5	36.0631
AFUA_3G04000	#N/A	'MFS transporter, putative'		115	6.44477	73	5.13884	94	5.79181	0.627167		57	3.69769	55	2.9839	56	3.3408	-0.166656	-0.793822		163	3.79138	61	3.70839	112	3.74989
AFUA_1G15070	#N/A	'mtDNA inheritance protein Dml1, putative'		2141	107.436	1884	118.754	2012.5	113.095	0.626852		1312	76.2103	1450	70.439	1381	73.3246	0.00168756	-0.625164		3630	75.6033	1302	70.8746	2466	73.2389
AFUA_3G14670	#N/A	'MFS transporter, putative'		1123	62.9346	989	69.6208	1056	66.2777	0.626534		581	37.6905	665	36.078	623	36.8843	-0.218983	-0.845517		1867	43.4265	698	42.4337	1282.5	42.9301
AFUA_1G16510	#N/A	'heme/steroid binding domain protein, putative'		431	47.6236	434	60.2376	432.5	53.9306	0.626139		230	29.4184	342	36.5833	286	33.0008	-0.0824626	-0.708601		792	36.3221	280	33.5621	536	34.9421
AFUA_2G17460	#N/A	'aldehyde dehydrogenase (AldH12), putative'		37	2.04166	24	1.66351	30.5	1.85258	0.62521		19	1.21361	18	0.961534	18.5	1.08757	-0.143213	-0.768423		50	1.14512	21	1.25703	35.5	1.20108
AFUA_3G14970	#N/A	'thioredoxin Trx1, putative'		162	38.657	158	47.3591	160	43.008	0.624039		96	26.5174	125	28.8759	110.5	27.6966	-0.0108577	-0.634896		310	30.7026	97	25.1091	203.5	27.9059
AFUA_6G08140	#N/A	'cytochrome P450 monooxygenase, putative'		830	40.6938	759	46.7439	794.5	43.7188	0.623606		392	22.2476	501	23.7793	446.5	23.0134	-0.302172	-0.925778		1401	28.5094	531	28.2417	966	28.3756
AFUA_4G08634	#N/A	'hypothetical protein'		16	1.34039	23	2.42032	19.5	1.88035	0.6235		8	0.775797	20	1.62201	14	1.1989	-0.0257899	-0.64929		31	1.07789	15	1.36317	23	1.22053
AFUA_4G04370	#N/A	'conserved hypothetical protein'		234	11.1085	167	9.95838	200.5	10.5334	0.623386		107	5.87989	110	5.05526	108.5	5.46758	-0.322616	-0.946003		336	6.62032	137	7.05514	236.5	6.83773
AFUA_6G08270	#N/A	'hypothetical protein'		2736	513.558	1972	464.957	2354	489.257	0.623346		1676	364.161	2125	386.139	1900.5	375.15	0.24022	-0.383126		4288	334.063	1479	301.153	2883.5	317.608
AFUA_3G03280	#N/A	'FAD binding monooxygenase, putative'		13718	795.099	11094	807.702	12406	801.4	0.62326		7944	532.986	10232	574.119	9088	553.553	0.0894575	-0.533803		21548	518.367	8305	522.174	14926.5	520.271
AFUA_1G16770	#N/A	'amidase family protein, putative'		141	8.0272	144	10.2977	142.5	9.16245	0.622466		88	5.79928	86	4.73974	87	5.26951	-0.175598	-0.798064		245	5.78911	99	6.11401	172	5.95156
AFUA_3G11450	#N/A	'conserved hypothetical protein'		1180	63.7402	998	67.7165	1089	65.7284	0.621288		519	32.4523	631	32.9968	575	32.7246	-0.384854	-1.00614		1828	40.9834	759	44.4753	1293.5	42.7294
AFUA_1G09754	#N/A	'DUF636 domain protein'		3099	421.288	2288	390.702	2693.5	405.995	0.621255		810	127.464	1127	148.318	968.5	137.891	-0.936679	-1.55793		4659	262.876	1797	265.003	3228	263.939
AFUA_5G05720	#N/A	'negative regulation of gluconeogenesis, putative'		1358	82.3821	1264	96.3192	1311	89.3506	0.621078		683	47.9623	820	48.1569	751.5	48.0596	-0.273576	-0.894654		2359	59.3966	863	56.7923	1611	58.0944
AFUA_1G12310	#N/A	'GABA permease, putative'		224	11.7052	175	11.4869	199.5	11.596	0.620808		173	10.4646	161	8.14457	167	9.30459	0.303192	-0.317617		353	7.65607	131	7.42588	242	7.54098
AFUA_1G01090	#N/A	'conserved hypothetical protein'		7	0.548043	9	0.885099	8	0.716571	0.620753		4	0.362512	4	0.303171	4	0.332842	N/A	N/A		13	0.422435	6	0.509581	9.5	0.466008										AFUA_2G17520	SecMet Gene
AFUA_4G05900	#N/A	'conserved hypothetical protein'		4077	622.106	3807	729.692	3942	675.899	0.620666		2958	522.478	2985	440.94	2971.5	481.709	0.13202	-0.488645		7042	445.985	2617	433.185	4829.5	439.585
AFUA_4G09980	#N/A	'cytochrome P450 monooxygenase, putative'		2057	105.462	1386	89.2604	1721.5	97.3614	0.62041		830	49.2592	1024	50.8247	927	50.0419	-0.339802	-0.960212		2850	60.6469	1187	66.0176	2018.5	63.3322
AFUA_4G01060	#N/A	'conserved hypothetical protein'		267	29.6851	236	32.9589	251.5	31.322	0.620245		179	23.037	165	17.7592	172	20.3981	0.00150484	-0.61874		431	19.8887	173	20.8651	302	20.3769
AFUA_3G03930	#N/A	'cytochrome P450 monooxygenase, putative'		1190	67.7903	950	67.9793	1070	67.8848	0.620155		620	40.8845	822	45.3319	721	43.1082	-0.034972	-0.655127		1990	47.0516	668	41.2803	1329	44.1659
AFUA_3G11600	#N/A	'conserved hypothetical protein'		3219	324.513	2898	366.98	3058.5	345.746	0.619684		1670	194.883	1954	190.698	1812	192.791	-0.222994	-0.842679		5591	233.938	1976	216.095	3783.5	225.016
AFUA_2G08550	#N/A	'peptidyl-prolyl cis/trans isomerase'		1099	151.235	918	158.682	1008.5	154.959	0.6196		750	119.471	662	88.1907	706	103.831	0.0419506	-0.57765		1804	103.036	661	98.6736	1232.5	100.855
AFUA_3G03440	#N/A	'MFS siderophore iron transporter, putative'		1076	49.4323	825	47.6086	950.5	48.5205	0.618609		211	11.2209	223	9.9178	217	10.5693	-1.5801	-2.19871		1736	33.1016	604	30.101	1170	31.6013
AFUA_1G04350	#N/A	'conserved hypothetical protein'		580	45.5285	556	54.8229	568	50.1757	0.618486		346	31.4396	370	28.1169	358	29.7783	-0.134242	-0.752729		1000	32.5803	385	32.784	692.5	32.6821										AFUA_8G00200	SecMet Gene
AFUA_7G06430	#N/A	'BNR/Asp-box repeat domain protein'		545	44.6564	532	54.756	538.5	49.7062	0.618289		362	34.3354	409	32.4431	385.5	33.3892	0.0442466	-0.574043		932	31.6959	372	33.0655	652	32.3807
AFUA_3G13000	#N/A	'mitochondrial chaperone BCS1, putative'		1208	68.6849	1140	81.4201	1174	75.0525	0.617435		518	34.0934	659	36.2736	588.5	35.1835	-0.475566	-1.093		2029	47.8825	810	49.9603	1419.5	48.9214
AFUA_1G05060	#N/A	'uroporphyrinogen decarboxylase'		1630	112.153	1353	116.938	1491.5	114.545	0.617404		852	67.8593	1007	67.0756	929.5	67.4674	-0.146251	-0.763655		2720	77.6771	960	71.654	1840	74.6656
AFUA_4G03150	#N/A	'MGMT family protein'		85	14.1492	61	12.7548	73	13.452	0.616839		48	9.24911	30	4.83443	39	7.04177	-0.316973	-0.933812		152	10.5016	39	7.04243	95.5	8.77203
AFUA_1G14300	#N/A	'Fasciclin domain family protein'		9123	526.391	7213	522.78	8168	524.586	0.616316		5148	343.839	6560	366.426	5854	355.133	0.0534949	-0.562821		13148	314.87	5904	369.541	9526	342.205
AFUA_7G02040	#N/A	'triacylglycerol lipase, putative'		388	22.8128	331	24.446	359.5	23.6294	0.61624		254	17.2873	297	16.905	275.5	17.0961	0.149328	-0.466912		657	16.0329	232	14.7972	444.5	15.4151
AFUA_7G01140	#N/A	'hypothetical protein'		99	5.48643	80	5.569	89.5	5.52771	0.615657		71	4.55469	75	4.02371	73	4.2892	0.249684	-0.365973		183	4.20926	50	3.00587	116.5	3.60756
AFUA_7G05000	#N/A	'conserved hypothetical protein'		129	7.8736	114	8.7402	121.5	8.3069	0.615383		40	2.82612	94	5.55422	67	4.19017	-0.371919	-0.987302		219	5.5479	80	5.29687	149.5	5.42238
AFUA_5G13280	#N/A	'conserved hypothetical protein'		1216	50.4404	956	49.8121	1086	50.1263	0.615282		683	32.7953	805	32.326	744	32.5606	-0.00715457	-0.622437		1828	31.4718	755	33.9733	1291.5	32.7225
AFUA_8G01720	#N/A	'hypothetical protein'		17	1.30255	9	0.866203	13	1.08437	0.615164		6	0.532159	2	0.148349	4	0.340254	N/A	N/A		21	0.667827	9	0.748053	15	0.70794
AFUA_8G00550	#N/A	'methyltransferase SirN-like, putative'		44125	4550.58	40195	5206.99	42160	4878.78	0.614371		21164	2526.54	23778	2373.93	22471	2450.24	-0.379229	-0.993601		73514	3146.68	28846	3227.11	51180	3186.89
AFUA_6G13050	#N/A	'meiosis specific protein Hop1, putative'		1158	37.5899	873	35.5967	1015.5	36.5933	0.614284		577	21.6813	664	20.8662	620.5	21.2737	-0.168224	-0.782508		1834	24.7094	656	23.1	1245	23.9047
AFUA_1G00580	#N/A	'transcriptional regulator PacG/VIB-1'		284	15.1134	197	13.1687	240.5	14.141	0.614111		172	10.5954	217	11.1793	194.5	10.8874	0.236878	-0.377234		421	9.29878	159	9.17881	290	9.2388										AFUA_1G17710	SecMet Gene
AFUA_1G04780	#N/A	'peroxisomal ABC transporter (PXA1), putative'		1698	61.1842	1462	66.1732	1580	63.6787	0.613807		972	40.5429	1236	43.1153	1104	41.8291	0.00750316	-0.606304		2695	40.3052	1098	42.919	1896.5	41.6121										AFUA_8G02450	SecMet Gene
AFUA_2G02890	#N/A	'tRNA splicing 2' phosphotransferase 1'		1179	95.9916	1100	112.498	1139.5	104.245	0.612901		707	66.6324	794	62.5823	750.5	64.6073	-0.0773049	-0.690206		2108	71.2345	737	65.0928	1422.5	68.1637
AFUA_8G07260	#N/A	'conserved hypothetical protein'		30	1.72876	29	2.09915	29.5	1.91395	0.6128		13	0.867166	13	0.725216	13	0.796191	-0.652569	-1.26537		55	1.31545	19	1.18771	37	1.25158
AFUA_5G06647	#N/A	'DUF167 domain protein'		314	59.9422	232	55.6319	273	57.7871	0.612317		164	36.2404	188	34.7434	176	35.4919	-0.090939	-0.703256		536	42.4687	160	33.1336	348	37.8011
AFUA_7G02490	#N/A	'ATP12 ATPase'		2081	165.525	1867	186.539	1974	176.032	0.612278		1100	101.282	1442	111.037	1271	106.159	-0.117326	-0.729604		3730	123.141	1242	107.167	2486	115.154
AFUA_5G14640	#N/A	'haloacid dehalogenase, type II'		9	1.06111	6	0.888588	7.5	0.974847	0.612028		0	0	3	0.342412	1.5	0.171206	N/A	N/A		13	0.636151	5	0.639488	9	0.637819
AFUA_4G06980	#N/A	'conserved hypothetical protein'		12	0.344645	12	0.432916	12	0.38878	0.611902		8	0.265966	14	0.389251	11	0.327609	0.364919	-0.246983		27	0.321851	6	0.186933	16.5	0.254392
AFUA_5G09090	#N/A	'DEAD box helicase involved in nonsense mediated decay, putative'		28	0.749919	25	0.841064	26.5	0.795492	0.611762		15	0.465044	18	0.466703	16.5	0.465873	-0.160147	-0.771909		44	0.489113	19	0.552021	31.5	0.520567
AFUA_1G16560	#N/A	'MIF domain protein'		62	4.16377	48	4.04919	55	4.10648	0.611415		31	2.40992	32	2.08044	31.5	2.24518	-0.259655	-0.87107		104	2.89887	34	2.47696	69	2.68792
AFUA_3G00230	#N/A	'beta-glucosidase, putative'		50	1.56584	55	2.16357	52.5	1.86471	0.610971		51	1.84881	51	1.54617	51	1.69749	0.475428	-0.135542		99	1.2868	34	1.15505	66.5	1.22093
AFUA_1G09260	#N/A	'acetyltransferase, GNAT family family'		66	7.82257	58	8.63507	62	8.22882	0.610694		32	4.39037	53	6.08125	42.5	5.23581	-0.0415781	-0.652273		125	6.14916	36	4.62864	80.5	5.3889
AFUA_7G04390	#N/A	'conserved hypothetical protein'		58	3.78191	40	3.27624	49	3.52907	0.610097		20	1.50959	40	2.52496	30	2.01727	-0.196784	-0.806882		82	2.2192	34	2.40496	58	2.31208
AFUA_3G07420	#N/A	'conserved hypothetical protein'		17	1.15991	9	0.771348	13	0.965629	0.610018		9	0.710827	12	0.792626	10.5	0.751726	0.248756	-0.361262		29	0.821247	6	0.444091	17.5	0.632669
[truncated: 7,803 more rows]
