# Supplementary material for: Perturbations in small molecule synthesis uncovers an iron-responsive secondary metabolite network in Aspergillus fumigatus
Source: Front Microbiol. 2014 Oct 24;5:530. doi: 10.3389/fmicb.2014.00530 (PMC4208449; doi:10.3389/fmicb.2014.00530)
Supplement: Figure S3 — Southern analysis of ΔhasA, ΔsidA and OE::hasA/ΔsidA strains. Genomic DNA of indicated strains was subject to restriction enzyme digestion using either BamHI or HindIII. WT = parental wild type. For deletion of hasA, the WT shows the expected band of 214 bp and transformants T6 and T9 show the expected band of 6300 bp. For deletion of sidA, the WT shows the expected band of 4000 bp and transformants T1–5 (ΔsidA) and T1–4 (OE::hasA/ΔsidA) show the expected band of 2300 bp. [file DataSheet3.XLSX]

## Sheet: Sheet1
		area				area				area
		0 mM Fe				0.03 mM Fe				1 mM Fe
		pseurotin A	fumitremorgin C	fumagillin	terezine D	pseurotin A	fumitremorgin C	fumagillin	terezine D	pseurotin A	fumitremorgin C	fumagillin	terezine D
	repeat
WT	1	348334	184869	46842.8	1350	2.49888e+06	1.6613e+06	1.63636e+06	2560	9.44402e+06	2.83446e+06	4.86061e+06	17300
	2	498556	238713	97169.4	3323	1.42133e+06	1.34087e+06	632835	2379	1.23415e+07	1.05023e+06	5.0087e+06	10696
	3	536648	311253	96724.9	2292	2.21941e+06	1.74465e+06	628100	2101	1.19565e+07	376671	3.50979e+06	8361
∆sreA	1	304805	36172.8	28236.1	1097	2.45302e+06	1.59505e+06	3.36426e+06	66780	1.11517e+07	297313	326172	49543
	2	218315	46905.8	79047.2	1632	1.55877e+06	828331	1.03807e+06	71183	2.02229e+06	64398.9	356640	87019
	3	273964	72338.4	39572.2	1794	963841	654852	2.11087e+06	57321	779458	23747.7	40547.2	80358
∆hapX	1	891930	558654	207128	4082	6.45144e+06	2.67238e+06	3.2979e+06	5060	8.62241e+06	707523	5.96035e+06	8404
	2	687882	619405	228014	2745	7.08848e+06	2.29467e+06	2.09942e+06	2564	1.26549e+07	1.13014e+06	7.24589e+06	11562
	3	678100	485278	191884	3686	7.93979e+06	1.53929e+06	6.94759e+06	3396	6.95405e+06	796290	3.74299e+06	7720
